# Supplementary material for: Clade-D auxin response factors regulate auxin signaling and development in the moss Physcomitrium patens
Source: PLoS Biol. 2023 Jun 14;21(6):e3002163. doi: 10.1371/journal.pbio.3002163 (PMC10299833; doi:10.1371/journal.pbio.3002163)
Supplement: S1 Data — (XLSX) [file pbio.3002163.s006.xlsx]

## Sheet: Fig2B-C
Date:	20230126_3wks	20230213_3wks	20230215_3wks
	Medium	Line	|[Chl]|	Norm.Chl	Gametophores		Medium	Line	|[Chl]|	Norm.Chl	Gametophores		Medium	Line	|[Chl]|	Norm.Chl	Gametophores		Chlorophyll Content
	BCDAT	WT	1118.94	0.980298	23		BCDAT + 0.5 µM NAA	WT	478.357	0.419087	64		BCDAT + 5.0 µM NAA	WT	294.811	0.258283	0		Line	Medium	AVG	STDEV
		WT	1136.88	0.996017	25			WT	503.834	0.441408	62			WT	532.728	0.466722	0		WT	BCDAT	1	0.26159
		WT	1160.94	1.0171	37			WT	401.441	0.351701	49			WT	158.224	0.138619	1		3xRE/DR5	BCDAT	1	0.19734
		WT	1791.62	1.56963	27			WT	442.746	0.387889	43			WT	252.462	0.221182	0		Δarfd1-18	BCDAT	1	0.207541
		WT	706.646	0.61909	29			WT	605.639	0.530598	64			WT	272.708	0.238919	0		Δarfd2-8	BCDAT	1	0.276371
		WT	933.532	0.817865	18			WT	449.486	0.393794	33			WT	317.183	0.277883	0		Δarfd1,2#1	BCDAT	1	0.206301
			891.926	0.930444	34				467.025	0.487194	66				248.927	0.259677	0		Δarfd1,2#3	BCDAT	1	0.229183
			1014.49	1.0583	43				465.916	0.486037	79				328.374	0.342555	0		WT	+0.5uM NAA	0.43746	0.0986312
			1259.19	1.31357	44				638.73	0.666314	63				275.908	0.287823	0		3xRE/DR5	+0.5uM NAA	0.419349	0.0944662
			907.629	0.946825	36				492.524	0.513794	54				274.573	0.28643	0		Δarfd1-18	+0.5uM NAA	0.639057	0.112603
			745.411	0.777602	35				480.981	0.501752	57				278.722	0.290759	0		Δarfd2-8	+0.5uM NAA	0.503125	0.095434
			932.961	0.973252	16				551.005	0.5748	41				395.736	0.412826	0		Δarfd1,2#1	+0.5uM NAA	0.917005	0.291455
			1529.82	1.08437	9				353.052	0.250251	13				317.429	0.225001	0		Δarfd1,2#3	+0.5uM NAA	0.913127	0.214278
			916.992	0.649984	9				481.669	0.341418	13				326.572	0.231481	0		WT	+5.0uM NAA	0.28035	0.0796231
			1536.89	1.08938	7				522.459	0.37033	16				316.002	0.223989	0		3xRE/DR5	+5.0uM NAA	0.266042	0.098071
			2094.3	1.48448	13				547.147	0.38783	8				561.183	0.397779	0		Δarfd1-18	+5.0uM NAA	0.604453	0.177379
			1476.31	1.04644	12				500.128	0.354501	5				347.24	0.246131	0		Δarfd2-8	+5.0uM NAA	0.309869	0.0588097
			910.439	0.645339	8				586.311	0.41559	3				338.938	0.240246	0		Δarfd1,2#1	+5.0uM NAA	0.64097	0.131632
		3xRE/DR5	924.969	0.980481	41			3xRE/DR5	432.758	0.458731	67			3xRE/DR5	204.932	0.217231	0		Δarfd1,2#3	+5.0uM NAA	0.710309	0.125158
		3xRE/DR5	631.927	0.669852	49			3xRE/DR5	663.222	0.703025	65			3xRE/DR5	234.71	0.248797	0
		3xRE/DR5	994.749	1.05445	57			3xRE/DR5	457.727	0.485198	76			3xRE/DR5	243.014	0.257599	0		Gametophore Count
		3xRE/DR5	1051.08	1.11416	45			3xRE/DR5	510.799	0.541455	76			3xRE/DR5	245.434	0.260164	0		Line	Medium	avg	stdev
		3xRE/DR5	1131.74	1.19966	42			3xRE/DR5	339.535	0.359913	61			3xRE/DR5	235.179	0.249293	0		WT	BCDAT	23.6111	12.5751
		3xRE/DR5	925.826	0.98139	33			3xRE/DR5	420.635	0.44588	40			3xRE/DR5	476.709	0.505319	0		3xRE/DR5	BCDAT	28.8889	15.0836
			1399.69	1.07162	16				418.861	0.320686	62				244.227	0.186984	0		Δarfd1-18	BCDAT	26.3333	15.1036
			1801.88	1.37955	14				462.418	0.354034	73				329.062	0.251935	0		Δarfd2-8	BCDAT	31.8333	10.9504
			1208.65	0.925359	20				560.966	0.429484	64				261.408	0.200138	0		Δarfd1,2#1	BCDAT	15.2222	9.20713
			1091.08	0.835347	38				585.313	0.448125	66				252.939	0.193654	0		Δarfd1,2#3	BCDAT	10.5	6.63547
			944.433	0.723072	44				497.411	0.380826	60				251.291	0.192392	0		WT	+0.5uM NAA	40.7222	25.0054
			1391.11	1.06505	5				619.096	0.473989	29				267.864	0.205081	0		3xRE/DR5	+0.5uM NAA	45.2222	26.4365
			1505.63	1.17686	19				404.683	0.316317	13				296.561	0.231804	0		Δarfd1-18	+0.5uM NAA	20.5556	10.6673
			1791.27	1.40013	19				490.456	0.38336	15				356.908	0.278974	0		Δarfd2-8	+0.5uM NAA	40.6667	12.1117
			835.478	0.653044	25				465.949	0.364205	14				323.332	0.252729	0		Δarfd1,2#1	+0.5uM NAA	13.4167	5.94226
			1025.61	0.801659	23				425.153	0.332317	18				246.986	0.193054	0		Δarfd1,2#3	+0.5uM NAA	7.83333	3.53553
			1136.29	0.88817	22				498.425	0.38959	10				667.626	0.521844	0		WT	+5.0uM NAA	0.0555556	0.235702
			1381.88	1.08013	8				462.037	0.361147	5				437.233	0.341759	0		3xRE/DR5	+5.0uM NAA	0	0
		Δarfd1-18	858.552	0.843122	24			Δarfd1-18	643.502	0.631937	27			Δarfd1-18	469.036	0.460606	0		Δarfd1-18	+5.0uM NAA	1.83333	1.72354
		Δarfd1-18	1037.76	1.01911	25			Δarfd1-18	651.951	0.640234	35			Δarfd1-18	490.034	0.481227	0		Δarfd2-8	+5.0uM NAA	4.66667	3.23583
		Δarfd1-18	1077.43	1.05807	40			Δarfd1-18	757.74	0.744121	32			Δarfd1-18	438.448	0.430568	2		Δarfd1,2#1	+5.0uM NAA	8.38889	4.55217
		Δarfd1-18	843.51	0.82835	50			Δarfd1-18	616.215	0.60514	32			Δarfd1-18	411.12	0.403731	1		Δarfd1,2#3	+5.0uM NAA	9.38889	5.54276
		Δarfd1-18	1055.48	1.03651	42			Δarfd1-18	602.408	0.591581	23			Δarfd1-18	380.957	0.37411	1
		Δarfd1-18	1237.07	1.21484	35			Δarfd1-18	644.949	0.633358	24			Δarfd1-18	518.182	0.508869	1
			829.336	0.814312	27				653.653	0.641811	28				672.363	0.660182	1
			1053.5	1.03442	30				823.88	0.808954	25				975.52	0.957848	3
			991.151	0.973195	32				820.142	0.805285	24				543.412	0.533567	2
			931.495	0.91462	56				738.157	0.724784	32				528.177	0.518608	1
			1040.2	1.02136	34				613.493	0.602379	25				585.741	0.57513	1
			1265.01	1.2421	8				632.17	0.620717	10				785.282	0.771056	0
			1102.11	1.08247	14				498.717	0.489831	1				553.752	0.543886	5
			1000.25	0.98243	13				483.258	0.474648	6				583.313	0.57292	5
			1051.5	1.03277	12				728.97	0.715982	15				751.238	0.737853	3
			1181.18	1.16014	22				558.731	0.548776	17				971.488	0.954179	5
			1373.66	1.34919	8				431.511	0.423822	12				845.339	0.830278	2
			400.134	0.393004	2				814.175	0.799669	2				575.786	0.565528	0
		Δarfd2-8	948.931	1.0223	40			Δarfd2-8	366.626	0.394975	41			Δarfd2-8	442.096	0.47628	1
		Δarfd2-8	901.773	0.971501	44			Δarfd2-8	442.961	0.477212	51			Δarfd2-8	238.782	0.257246	3
		Δarfd2-8	882.613	0.950859	32			Δarfd2-8	516.408	0.556339	41			Δarfd2-8	224.678	0.242051	4
		Δarfd2-8	1015.05	1.09353	38			Δarfd2-8	570.413	0.614519	51			Δarfd2-8	307.301	0.331062	3
		Δarfd2-8	493.971	0.532166	39			Δarfd2-8	520.879	0.561154	46			Δarfd2-8	347.949	0.374854	0
		Δarfd2-8	1327.03	1.42963	41			Δarfd2-8	510.922	0.550428	37			Δarfd2-8	255.614	0.275379	0
			1028.34	1.01513	37				629.739	0.62165	32				387.486	0.382509	1
			965.273	0.952873	40				636.801	0.628621	38				213.052	0.210315	8
			1169.92	1.15489	40				570.26	0.562934	41				326.347	0.322155	7
			985.604	0.972943	41				501.977	0.495529	41				299.318	0.295473	3
			1060.7	1.04707	35				598.408	0.590721	34				301.113	0.297245	4
			868.246	0.857093	35				567.455	0.560166	35				302.073	0.298192	3
			902.543	0.694581	24				445.936	0.343185	17				380.726	0.293	6
			800.883	0.616345	12				474.42	0.365106	20				412.981	0.317823	6
			1484.21	1.14223	22				634.234	0.488095	19				359.836	0.276923	8
			1204.25	0.926771	13				530.974	0.408628	19				411.134	0.316401	7
			2264.5	1.74272	30				455.916	0.350865	19				375.936	0.289314	11
			1140.05	0.87736	10				631.663	0.486117	14				417.646	0.321413	9
		Δarfd1,2#1	1474.96	1.27495	22			Δarfd1,2#1	897.504	0.775796	23			Δarfd1,2#1	736.621	0.63673	11
		Δarfd1,2#1	744.562	0.643594	31			Δarfd1,2#1	839.68	0.725813	17			Δarfd1,2#1	828.855	0.716456	12
		Δarfd1,2#1	1236.31	1.06866	16			Δarfd1,2#1	1128.64	0.975588	18			Δarfd1,2#1	624.766	0.540043	15
		Δarfd1,2#1	1127.29	0.974418	25			Δarfd1,2#1	1221.91	1.05621	12			Δarfd1,2#1	885.846	0.765719	15
		Δarfd1,2#1	1007.47	0.87085	31			Δarfd1,2#1	650.506	0.562293	22			Δarfd1,2#1	472.034	0.408023	9
		Δarfd1,2#1	1350.69	1.16753	20			Δarfd1,2#1	827.594	0.715366	10			Δarfd1,2#1	563.644	0.48721	12
			1756.33	1.49916	8				916.416	0.782228	12				753.003	0.642743	4
			1010.02	0.862125	9				842.808	0.719398	20				780.117	0.665886	11
			934.492	0.797657	29				881.266	0.752225	11				773.675	0.660388	8
			1221.66	1.04278	20				1395.9	1.1915	0				697.061	0.594992	16
			1155.21	0.986059	10				1143.21	0.975812	6				875.362	0.747185	5
			951.555	0.812221	10				949.557	0.810516	10				784.738	0.669831	9
			1075.85	0.925106	5				1140.36	0.980581	11				911.429	0.783724	4
			942.649	0.81057	8				809.519	0.696094	16				693.866	0.596645	3
			1159.28	0.99685	11				891.509	0.766595	11				1139.64	0.979956	3
			1084.34	0.932409	7				986.694	0.848444	8				563.417	0.484474	3
			1235.31	1.06222	8				1662.18	1.42929	9				655.295	0.563478	8
			1480.25	1.27284	4				2026.26	1.74235	7				690.77	0.593983	3
		Δarfd1,2#3	1027.22	0.940166	16			Δarfd1,2#3	858.765	0.785986	10			Δarfd1,2#3	746.256	0.683013	8
		Δarfd1,2#3	786.535	0.719878	17			Δarfd1,2#3	997.793	0.913232	16			Δarfd1,2#3	893.238	0.817538	10
		Δarfd1,2#3	1065.23	0.974955	8			Δarfd1,2#3	1307.78	1.19695	14			Δarfd1,2#3	545.264	0.499055	10
		Δarfd1,2#3	871.136	0.79731	21			Δarfd1,2#3	1430.76	1.30951	6			Δarfd1,2#3	773.499	0.707946	13
		Δarfd1,2#3	1436.13	1.31442	23			Δarfd1,2#3	690.289	0.631789	13			Δarfd1,2#3	819.366	0.749927	10
		Δarfd1,2#3	1369.31	1.25327	13			Δarfd1,2#3	903.401	0.82684	10			Δarfd1,2#3	601.437	0.550467	6
			1085.58	0.950413	2				1037.19	0.908045	7				946.455	0.828607	8
			1109.94	0.971735	15				1063.13	0.93075	6				802.479	0.702559	15
			1288.72	1.12826	13				893.389	0.782149	7				726.463	0.636008	24
			1102.22	0.964978	7				872.132	0.763538	9				921.183	0.806482	14
			1247.4	1.09208	18				981.25	0.85907	7				951.926	0.833397	16
			1019.48	0.892539	9				1042.32	0.912539	3				964.125	0.844077	9
			588.825	0.443526	2				1004.57	0.756681	5				663.098	0.499471	6
			1580.74	1.19067	6				1016.57	0.765721	4				960.41	0.723417	3
			991.037	0.746487	5				1017.8	0.766649	5				1056.88	0.796082	2
			1549.8	1.16737	6				1660.88	1.25104	7				837.417	0.630774	8
			1694.06	1.27603	4				974.859	0.734301	6				749.263	0.564374	5
			1561.15	1.17592	4				1780.98	1.3415	6				1211.26	0.912365	2
	Medium	Line	|[Chl]|	Norm.Chl	Gametophores		Medium	Line	|[Chl]|	Norm.Chl	Gametophores		Medium	Line	|[Chl]|	Norm.Chl	Gametophores
	BCD	WT	34.2988	1.64887	26		BCD + 0.5 µM NAA	WT	14.1428	0.679897	19		BCD + 5.0 µM NAA	WT	34.4347	1.65541	1
		WT	20.6378	0.992137	42			WT	14.282	0.686591	25			WT	22.7479	1.09358	0
		WT	14.5755	0.700701	36			WT	26.2896	1.26384	15			WT	10.9099	0.52448	1
		WT	20.2115	0.971644	45			WT	37.5358	1.80449	9			WT	29.9721	1.44087	0
		WT	14.2831	0.686644	31			WT	18.5248	0.890559	11			WT	14.666	0.705049	0
		WT						WT	16.5938	0.79773	14			WT	9.4631	0.454928	0
			459.766	1.70344	12				168.163	0.623048	16				211.366	0.783118	0
			224.847	0.833063	12				191.394	0.709118	14				78.4014	0.290479	0
			235.352	0.871983	15				133.461	0.494475	11				52.8143	0.195678	0
			225.63	0.835964	15				171.41	0.635077	11				71.6912	0.265618	0
			196.737	0.728917	21				163.178	0.604578	13				10.1789	0.0377132	0
			277.091	1.02663	21				176.76	0.654898	15				-4.65525	-0.0172478	0
			57.4477	1.26785	62				14.9668	0.330311	33				7.52922	0.166167	0
			38.7702	0.855645	51				17.9891	0.397014	18				14.5561	0.321247	0
			48.5022	1.07043	41				22.3295	0.492805	28				20.9423	0.46219	0
			30.5795	0.674878	46				28.9991	0.64	17				15.7799	0.348258	0
			41.6758	0.919771	37				23.2747	0.513665	20				17.3514	0.38294	0
			54.8912	1.21143	42				30.4329	0.671644	19				18.7593	0.414012	0
		3xRE/DR5	26.7262	0.683874	56			3xRE/DR5	23.5823	0.603427	16			3xRE/DR5	12.2528	0.313527	0
		3xRE/DR5	53.6609	1.37308	32			3xRE/DR5	30.9393	0.791678	19			3xRE/DR5	7.75751	0.1985	0
		3xRE/DR5	44.1606	1.12999	40			3xRE/DR5	42.4189	1.08542	16			3xRE/DR5	13.088	0.334897	0
		3xRE/DR5	42.7234	1.09321	46			3xRE/DR5	21.9927	0.562753	22			3xRE/DR5	13.5684	0.347189	0
		3xRE/DR5	24.9699	0.638934	43			3xRE/DR5	19.7681	0.50583	21			3xRE/DR5	6.08971	0.155824	0
		3xRE/DR5	42.2425	1.08091	36			3xRE/DR5	17.9376	0.458989	17			3xRE/DR5	17.0476	0.436218	0
			245.137	0.817517	21				33.6801	0.112321	12				91.2894	0.304444	2
			196.572	0.655554	10				258.98	0.863682	7				19.9869	0.066655	1
			270.98	0.9037	20				104.807	0.349523	12				53.09	0.177052	1
			462.658	1.54293	15				129.094	0.430521	18				-7.949	-0.0265094	1
			296.073	0.987384	12				146.372	0.488141	17				3.11446	0.0103865	0
			327.716	1.09291	13				254.736	0.849529	13				28.8067	0.0960684	1
			34.7541	0.709048	47				25.7384	0.52511	30				10.2784	0.209699	0
			23.5062	0.479571	42				26.7003	0.544735	28				13.5108	0.275644	0
			53.5557	1.09264	29				37.9142	0.773519	21				32.9845	0.672944	0
			55.9903	1.14231	30				37.7349	0.769863	15				54.3183	1.10819	0
			61.6203	1.25717	31				36.8302	0.751404	25				19.1094	0.389867	0
			64.6643	1.31927	31				42.774	0.872669	7				35.5047	0.724361	0
		Δarfd1-18	25.1225	0.622557	54			Δarfd1-18	22.8327	0.565814	33			Δarfd1-18	14.9041	0.369337	2
		Δarfd1-18	50.7456	1.25752	24			Δarfd1-18	47.8397	1.18551	35			Δarfd1-18	19.82	0.491157	0
		Δarfd1-18	45.9807	1.13944	41			Δarfd1-18	42.5906	1.05543	22			Δarfd1-18	16.9739	0.420628	1
		Δarfd1-18	40.2379	0.997132	39			Δarfd1-18	33.6827	0.834687	27			Δarfd1-18	37.7521	0.935531	0
		Δarfd1-18	37.9828	0.941247	42			Δarfd1-18	62.3318	1.54464	24			Δarfd1-18	18.1904	0.450776	0
		Δarfd1-18	42.0526	1.0421	37			Δarfd1-18	35.7403	0.885677	32			Δarfd1-18	18.6677	0.462601	1
			213.444	1.05399	10				205.883	1.01665	12				87.2265	0.430725	2
			216.199	1.06759	21				597.011	2.94805	7				52.8405	0.260927	2
			187.204	0.924415	22				198.596	0.980667	19				152.47	0.752899	2
			192.562	0.950872	25				221.844	1.09547	22				109.671	0.541556	1
			253.641	1.25248	22				189.256	0.934547	19				61.5335	0.303853	2
			152.015	0.75065	22				155.777	0.769227	5				142.383	0.703088	1
			33.3114	0.45066	3				35.6441	0.48222	20				19.8237	0.268189	0
			45.2614	0.61233	22				40.8699	0.552917	20				26.4722	0.358136	2
			102.365	1.38487	21				28.6949	0.388206	25				40.4948	0.547843	0
			69.3809	0.938636	0				48.1277	0.651106	19				53.6049	0.725206	2
			73.5407	0.994912	18				65.922	0.891841	15				22.9543	0.310543	0
			119.641	1.6186	8				34.7025	0.469481	25				61.1033	0.82665	0
		Δarfd2-8	34.9739	0.959349	40			Δarfd2-8	23.2984	0.639086	26			Δarfd2-8	18.6454	0.511452	0
		Δarfd2-8	42.0452	1.15332	40			Δarfd2-8	79.6312	2.18432	13			Δarfd2-8	20.8984	0.573253	3
		Δarfd2-8	34.8206	0.955142	35			Δarfd2-8	57.7966	1.58538	14			Δarfd2-8	27.8046	0.762691	1
		Δarfd2-8	34.7808	0.954052	38			Δarfd2-8	40.9666	1.12373	16			Δarfd2-8	10.5757	0.290097	0
		Δarfd2-8	52.0361	1.42737	26			Δarfd2-8	30.9539	0.849077	20			Δarfd2-8	7.89626	0.216598	2
		Δarfd2-8	20.0788	0.550768	35			Δarfd2-8	34.926	0.958033	31			Δarfd2-8	5.64932	0.154963	1
			210.533	1.0582	32				85.0758	0.427616	11				65.2039	0.327734	0
					26				53.7903	0.270365	14				66.6613	0.335059	0
			214.683	1.07906	20				249.17	1.2524	18				65.2039	0.327734	1
			191.725	0.963666	25				134.181	0.674433	16				69.3357	0.348501	0
			195.233	0.981296	20				141.756	0.712508	20				-21.9143	-0.110148	0
			182.596	0.917777	13				167.868	0.84375	10				34.7611	0.174719	0
			33.6103	0.696433	30				31.7777	0.658459	16				58.8837	1.22012	0
			46.5055	0.963631	35				41.1279	0.852204	13				50.9947	1.05665	0
			54.9314	1.13822	29				186.561	3.86569	3				34.6905	0.718815	0
			46.6302	0.966215	18				69.0227	1.43021	1				58.1244	1.20438	1
			36.4469	0.755209	25				114.611	2.37482	13				37.2439	0.771725	1
			71.4397	1.48029	6				57.678	1.19513	20				47.0515	0.974945	0
		Δarfd1,2#1	36.376	0.902662	47			Δarfd1,2#1	33.3943	0.828671	41			Δarfd1,2#1	34.4396	0.85461	28
		Δarfd1,2#1	31.9832	0.793656	39			Δarfd1,2#1	19.216	0.476842	35			Δarfd1,2#1	22.3546	0.554724	28
		Δarfd1,2#1	47.2598	1.17274	42			Δarfd1,2#1	27.7335	0.688201	29			Δarfd1,2#1	60.6418	1.50481	28
		Δarfd1,2#1	51.6718	1.28222	36			Δarfd1,2#1	30.8755	0.766168	34			Δarfd1,2#1	35.6536	0.884736	20
		Δarfd1,2#1	45.9124	1.13931	45			Δarfd1,2#1	43.5387	1.0804	32			Δarfd1,2#1	39.1835	0.97233	20
		Δarfd1,2#1	28.5884	0.709413	39			Δarfd1,2#1	38.709	0.960555	44			Δarfd1,2#1	27.9777	0.69426	23
			155.287	0.897684	21				112.643	0.651166	4				99.7541	0.57666	19
			189.014	1.09266	27				178.248	1.03042	12				68.1851	0.394165	14
			147.336	0.851724	22				279.368	1.61497	7				219.473	1.26873	14
			143.01	0.826713	18				211.724	1.22393	25				97.9273	0.566099	25
			218.374	1.26238	19				293.764	1.69819	25				143.902	0.83187	18
			184.895	1.06884	15				342.829	1.98183	17				121.303	0.70123	34
			32.5051	0.648614	46				32.5971	0.650452	38				25.7659	0.51414	39
			60.0819	1.19889	41				54.1382	1.08029	34				41.3481	0.82507	42
			45.6914	0.911738	35				85.3116	1.70233	36				109.967	2.19431	22
			45.3316	0.904558	39				54.4148	1.08581	32				54.9784	1.09705	20
			67.9226	1.35534	31				65.5256	1.30751	32				65.662	1.31024	19
			49.1552	0.980855	32				41.9848	0.837776	43				52.8605	1.05479	25
		Δarfd1,2#3	37.9632	1.07832	51			Δarfd1,2#3	28.1541	0.799699	45			Δarfd1,2#3	41.5566	1.18039	23
		Δarfd1,2#3	38.4686	1.09268	43			Δarfd1,2#3	37.6969	1.07075	48			Δarfd1,2#3	32.7048	0.928956	26
		Δarfd1,2#3	28.5116	0.809853	59			Δarfd1,2#3	17.7072	0.50296	39			Δarfd1,2#3	55.83	1.58581	22
		Δarfd1,2#3	48.6512	1.3819	45			Δarfd1,2#3	31.7861	0.902862	42			Δarfd1,2#3	40.4426	1.14875	26
		Δarfd1,2#3	33.8798	0.962333	39			Δarfd1,2#3	21.3072	0.605218	47			Δarfd1,2#3	28.8925	0.820673	23
		Δarfd1,2#3	23.761	0.674916	45			Δarfd1,2#3	22.6206	0.642523	49			Δarfd1,2#3	27.0026	0.76699	29
			222.467	1.26035	29				587.806	3.33012	12				157.754	0.89373	10
			137.345	0.778103	35				220.688	1.25027	16				104.621	0.592713	11
			171.54	0.971834	34				256.951	1.45571	11				144.007	0.815851	25
			141.729	0.802945	24				268.137	1.51909	18				285.672	1.61843	7
			169.051	0.957729	30				304.002	1.72228	21				128.012	0.725233	7
			216.94	1.22904	15				327.099	1.85313	12				169.964	0.962906	11
			27.202	0.7379	57				28.0113	0.759852	47				33.2719	0.902557	33
			28.071	0.761473	47				41.3861	1.12267	45				60.9372	1.65302	30
			25.3651	0.688071	42				54.7117	1.48415	48				22.6284	0.613835	29
			41.0982	1.11486	47				42.2243	1.14541	41				53.7111	1.457	28
			53.9838	1.4644	36				57.3851	1.55667	45				53.9266	1.46285	36
			45.4644	1.2333	50				33.312	0.903645	54				53.1048	1.44056	35

## Sheet: Fig2D-E
	PpRSL4_Expression	PpIAA2_Expression			PpRSL4
WT_mock	0.94799	1.03873			Line	mock_avg	mock_SEM	IAA_avg	IAA_SEM
	0.981711	0.931832			WT	1	0.0380044	18.4657	0.84444
	1.08534	1.02944			iaa2mDII	0.602545	0.0834501	0.529666	0.181145
	0.984954	0.889581			afb	1.08826	0.473686	0.137171	0.0190324
	0.727551	0.53421			DR5	1	0.0275086	1.95065	0.102814
	1.20256	1.15577			arfd1,d2#1	0.232573	0.0523197	0.246009	0.04561
	0.994973	1.24016			arfd1,d2#3	0.643665	0.0524879	0.856977	0.163731
	1.07492	1.09946
	0.818856	1.1515			PpIAA2
	1.07123	1.0676				Mock.avg	Mock.SEM	IAA.avg	IAA.SEM
	1.13135	0.972499			WT	1	0.0498605	3.56966	0.716373
	0.978564	0.831887			iaa2-d2	0.891147	0.163366	0.855656	0.164568
	1.12102	1.05733			afb	0.322089	0.0624067	0.340275	0.0588826
	0.780057				DR5	1	0.0347825	2.81195	0.271938
	1.18725				arfd1,d2#1	0.989905	0.13049	1.12526	0.217032
	0.911672				arfd1,d2#3	0.938061	0.158242	1.74511	0.366587
	0.680008
	0.826436
	1.21848
	1.27507
WT_IAA	15.707	2.3475
	16.7607	2.36385
	18.3603	1.81274
	27.797	1.83683
	13.2664	1.82876
	14.826	4.51544
	18.8826	5.30063
	19.673	5.62441
	19.8248	6.00363
	21.0686	1.19869
	19.6833	1.41241
	21.42	4.51666
	16.4595	5.07522
	18.3306	5.21804
	15.5811	4.49014
	17.811
iaa2mDII_mock	0.433974	0.830724
	0.192051	0.919765
	0.580529	0.908248
	0.617163	1.64637
	0.467156	1.67519
	0.402093	0.706587
	0.709917	0.701543
	0.235836	0.315667
	0.421491	0.316229
	0.660724
	0.827191
	1.38834
	0.992439
	0.50673
iaa2mDII_IAA	2.25179	0.719488
	0.793798	0.77969
	1.10537	0.840139
	0.554594	1.64637
	0.127839	1.67519
	0.0702603	0.706587
	0.155665	0.701543
	0.117239	0.315667
	0.188753	0.316229
	0.166553
	0.359012
	0.465125
afb_mock	0.0777287	0.277418
	0.0519976	0.421321
	2.3324	0.389264
	0.152912	0.510471
	0.123468	0.463666
	4.83435	0.016055
	1.37782	0.0124683
	3.60644	0.456802
	0.110794	0.351334
	0.160402
	0.144244
	0.0865339
afb_IAA	0.0670393	0.411541
	0.0731724	0.457909
	0.0647187	0.539548
	0.0603794	0.498781
	0.171652	0.507233
	0.158364	0.233051
	0.111138	0.188696
	0.0573843	0.119893
	0.275164	0.105822
	0.13447
	0.193642
	0.11956
	0.247152
	0.186563
DR5_mock	0.940119	1.02745
	0.863202	0.966382
	1.03513	1.00617
	1.16155	1.23372
	0.85581	1.28911
	0.786632	1.04241
	1.14278	1.03332
	1.21478	0.993956
	0.970695	1.04242
	1.16776	0.969624
	0.894474	0.9759
	0.967074	0.78228
	1.05562	0.899565
	1.02772	0.779998
	0.967917	0.957684
	0.948743
	0.865919
	1.19141
	0.964551
	0.978123
DR5_IAA	1.7585	4.35461
	2.41221	4.79017
	2.67055	4.8333
	2.29923	2.58876
	1.2937	2.419
	2.20151	3.11119
	1.78836	3.40598
	2.34797	2.10905
	1.21362	2.35777
	1.51676	2.03244
	1.08901	1.97763
	1.30391	2.11349
	1.92124	2.31467
	2.30545	1.72997
	2.10205	2.04119
	2.44041
	2.14288
	2.31046
	1.95938
	1.9357
arfd1,d2#1_mock	0.130778	1.33523
	0.149658	1.29628
	0.153797	1.30862
	0.0683665	1.11166
	0.39839	1.32698
	0.176976	0.958822
	0.0649123	0.811437
	0.116473	0.435779
	0.599048	0.324334
	0.708094
	0.167046
	0.194039
	0.158384
	0.170055
arfd1,d2#1_IAA	0.250519	1.68703
	0.337701	1.78482
	0.0924508	2.37876
	0.11057	0.673066
	0.159801	0.804797
	0.127376	0.854938
	0.0162688	0.703406
	0.144757	0.595403
	0.490631	0.645073
	0.647613
	0.256362
	0.207661
	0.214835
	0.387587
arfd1,d2#3_mock	0.967523	1.16311
	0.93301	1.12589
	0.650522	1.94972
	0.450771	0.906988
	0.803901	1.09928
	0.888721	0.695036
	0.495784	0.650375
	0.486498	0.410457
	0.535632	0.441692
	0.330517
	0.692934
	0.476854
	0.689316
	0.609328
arfd1,d2#3_IAA	1.53103	1.32276
	1.45209	3.13829
	0.734391	3.48757
	0.80213	2.09758
	1.03773	2.54934
	0.686295	0.746924
	0.251796	0.737642
	0.360347	0.805012
		0.820905

## Sheet: Fig 3B-C
Date:	220111	20230206	20230208
	Medium	Line	Chl	Chl.norm	Gametophore	Medium	Line	Chl	Chl.norm	Gametophore		Chlorophyll.norm
	BCDAT	DR5	248.709	1.02959	12	+5 uM NAA	DR5	151.398	0.626747	0		Line	medium	avg	stdev
			231.199	0.957101	21			120.223	0.49769	0		DR5	BCDAT	1	0.193593
			258.122	1.06855	22			84.1614	0.348405	0		ARFd1mYPet	BCDAT	1	0.130946
			212.866	0.881209	12			78.2891	0.324095	1		T653L #1	BCDAT	1	0.254335
			276.556	1.14486	16			82.6393	0.342104	6		T653L #13	BCDAT	1	0.249866
			184.883	0.765366	16			75.2931	0.311693	4		Y643* #4	BCDAT	1	0.36177
			286.632	1.18658	11			149.489	0.618841	0		Y643* #25	BCDAT	1	0.188591
			254.259	1.05256	12			79.6085	0.329557	0		arfd1,d2#1	BCDAT	1	0.137579
			279.67	1.15776	18			85.1485	0.352491	0		arfd1,d2#3	BCDAT	1	0.148309
			255.59	1.05807	15			77.3404	0.320168	3
			204.575	0.846883	17			57.7027	0.238873	6		DR5	+NAA	0.367471	0.0948739
			205.682	0.851467	17			64.5213	0.2671	3		ARFd1mYPet	+NAA	0.373351	0.0772942
			816.788	0.864213	21			359.994	0.380896	0		T653L #1	+NAA	0.51121	0.0862879
			1012.94	1.07175	19			412.102	0.43603	0		T653L #13	+NAA	0.608437	0.189914
			936.48	0.990856	40			340.504	0.360275	0		Y643* #4	+NAA	1.03251	0.320104
			1286.3	1.36099	32			322.457	0.34118	0		Y643* #25	+NAA	0.848189	0.220976
			1031.4	1.09128	43			444.94	0.470775	0		arfd1,d2#1	+NAA	0.818728	0.145079
			1053.59	1.11477	12			437.78	0.463199	0		arfd1,d2#3	+NAA	0.893337	0.152222
			804.286	0.850986	25			458.874	0.485518	0
			893.312	0.945181	39			339.24	0.358938	0		Gametophore.count
			798.446	0.844807	24			395.34	0.418294	0		Line	medium	avg	stdev
			886.369	0.937835	24			308.301	0.326202	0		DR5	BCDAT	21.8286	9.02443
			924.275	0.977942	27			367.902	0.389264	0		ARFd1mYPet	BCDAT	24.6667	9.76741
			897.292	0.949392	20			317.113	0.335526	0		T653L #1	BCDAT	18.875	7.31474
			567.522	0.682764	25			292.841	0.352306	0		T653L #13	BCDAT	18.3333	9.10168
			975.397	1.17346	23			288.027	0.346515	0		Y643* #4	BCDAT	0.625	0.923721
			671.849	0.808276	21			236.952	0.285068	0		Y643* #25	BCDAT	8.25	5.88476
			1119.99	1.34741	27			218.489	0.262855	0		arfd1,d2#1	BCDAT	8.83333	4.8064
			619.227	0.744968	16			377.454	0.4541	0		arfd1,d2#3	BCDAT	11	6.34515
			540.881	0.650714	43			307.64	0.37011	0
			691.616	0.832057	26			152.477	0.183439	1		DR5	+NAA	0.666667	1.62129
			695.344	0.836542	26			232.157	0.279299	0		ARFd1mYPet	+NAA	6.03333	2.77282
			1168.99	1.40636	21			211.042	0.253896	0		T653L #1	+NAA	16.5	6.46731
			1006.76	1.21119	6			256.993	0.309178	0		T653L #13	+NAA	11.5833	6.45329
			1085.77	1.30625	15			312.898	0.376436	0		Y643* #4	+NAA	0.583333	1.01795
								342.378	0.411901	0		Y643* #25	+NAA	8.25	4.28597
		ARFd1mYPet	156.092	0.860356	15		ARFd1mYPet	72.1124	0.397472	1		arfd1,d2#1	+NAA	12.25	5.43939
			173.448	0.956016	19			55.7378	0.307218	3		arfd1,d2#3	+NAA	11.3791	4.87862
			201.603	1.1112	20			58.7202	0.323657	6
			151.592	0.83555	20			89.1967	0.491639	5
			178.946	0.98632	15			72.3244	0.398641	3
			210.019	1.15759	17			95.5624	0.526725	6
			180.941	0.997317	13			82.0021	0.451983	5
			190.247	1.04861	20			103.358	0.569692	5
			151.454	0.83479	21			56.0942	0.309182	3
			241.472	1.33095	18			67.2917	0.370901	7
			168.117	0.926636	19			61.6455	0.33978	5
			173.2	0.954652	13			59.8464	0.329864	3
			1078.87	1.11858	12			459.385	0.476294	5
			1009.27	1.04642	23			348.772	0.36161	11
			983.098	1.01928	30			357.271	0.370421	8
			962.109	0.997523	48			419.964	0.435422	4
			1054.53	1.09334	25			377.743	0.391648	11
			1191.71	1.23558	8			423.843	0.439444	3
			799.519	0.828948	33			387.812	0.402086	1
			866.335	0.898223	40			284.685	0.295163	6
			807.952	0.837691	35			336.388	0.34877	7
			882.349	0.914827	40			348.891	0.361733	10
			914.896	0.948572	30			332.905	0.345159	7
			1023.35	1.06101	35			364.122	0.377525	6
			1261.14	1.24685	18			339.055	0.335212	8
			1065.35	1.05327	31			221.687	0.219174	10
			914.905	0.904535	29			280.483	0.277303	7
			1032.94	1.02123	32			362.631	0.358521	9
			844.068	0.834501	35			277.342	0.274198	10
			950.389	0.939617	26			317.695	0.314094	6
		T653L #1	141.253	0.577464	22		T653L #1	129.356	0.528828	9
			278.316	1.1378	18			135.664	0.554616	14
			244.977	1.00151	13			132.205	0.540476	16
			267.225	1.09246	17			174.179	0.712071	21
			228.258	0.933155	22			126.437	0.516897	16
			179.542	0.733996	14			124.507	0.509003	11
			208.861	0.853858	14			141.87	0.57999	9
			251.98	1.03013	16			114.113	0.466512	11
			252.391	1.03182	15			138.346	0.565583	8
			226.156	0.924562	12			137.291	0.561267	12
			421.95	1.725	11			131.21	0.536409	13
			234.395	0.958245	15			117.32	0.479623	18
			1131.18	0.93341	16			761.408	0.628288	20
			866.354	0.714886	30			702.949	0.580049	21
			1214.36	1.00205	40			517.295	0.426854	29
			1753.86	1.44723	19			510.149	0.420958	30
			1193.07	0.984477	30			516.062	0.425837	27
			1112.45	0.917952	19			493.518	0.407234	14
			971.444	0.980884	19			458.823	0.463281	14
			745.824	0.753071	22			581.667	0.58732	6
			605.772	0.611659	16			512.69	0.517672	17
			1181.09	1.19256	30			552.152	0.557518	17
			1191.34	1.20292	15			368.01	0.371586	22
			1246.79	1.25891	8			327.984	0.331171	21
		T653L #13	280.154	1.10263	19		T653L #13	174.082	0.685149	5
			199.71	0.786014	6			226.816	0.892699	9
			246.305	0.969401	14			132.039	0.519677	9
			260.864	1.0267	13			234.964	0.924765	11
			286.638	1.12814	12			114.513	0.450699	7
			213.028	0.838432	16			106.926	0.420836	7
			255.128	1.00413	25			186.11	0.732489	6
			288.13	1.13401	15			263.683	1.0378	13
			245.205	0.965072	18			133.541	0.525587	18
			240.202	0.945382	20			142.15	0.559471	15
			263.065	1.03537	12			154.222	0.606985	15
			270.522	1.06472	11			158.529	0.623937	10
			1011.01	0.828806	18			696.209	0.570737	23
			640.939	0.525429	24			635.604	0.521055	28
			899.33	0.737252	42			761.999	0.624671	25
			909.145	0.745298	40			487.178	0.399379	14
			2235.12	1.8323	14			516.854	0.423706	7
			1623.5	1.33091	26			626.265	0.513399	4
			1005.3	1.11462	12			755.066	0.837176	11
			775.378	0.859697	13			438.988	0.486726	7
			1019.42	1.13028	26			422.07	0.467968	4
			833.444	0.924077	7			408.669	0.45311	8
			731.215	0.810731	26			348.121	0.385978	10
			1046.77	1.1606	11			846.438	0.938484	12
		Y643* #4	205.831	0.970725	2		Y643* #4	162.015	0.764082	0
			180.78	0.852581	0			202.089	0.953078	0
			181.625	0.856566	2			203.267	0.958635	1
			205.559	0.969442	1			211.605	0.997959	0
			169.178	0.797866	0			190.499	0.89842	0
			428.897	2.02273	1			188.577	0.889355	2
			190.327	0.89761	3			205.794	0.970554	0
			128.362	0.605373	2			209.079	0.986044	0
			183.825	0.866944	0			162.334	0.765588	0
			196.691	0.92762	0			197.531	0.931581	0
			186.539	0.879742	0			188.033	0.88679	0
			286.844	1.3528	2			222.674	1.05016	0
			555.263	0.664459	0			1367.41	1.63632	1
			906.353	1.08459	1			1233.74	1.47636	3
			878.537	1.05131	1			1268.38	1.51781	3
			934.164	1.11787	0			1266.86	1.516	2
			746.463	0.893259	0			1380.28	1.65173	2
			993.192	1.18851	0			1198.67	1.4344	0
			861.35	0.743393	0			806.587	0.696129	0
			2085.3	1.79973	0			710.821	0.613479	0
			1767.17	1.52516	0			1058.7	0.913714	0
			677.239	0.584495	0			847.674	0.73159	0
			754.074	0.650808	0			1000.58	0.863557	0
			806.906	0.696405	0			784.222	0.676827	0
		Y643* #25	247.506	1.01093	12		Y643* #25	210.764	0.860861	5
			248.89	1.01658	7			234.274	0.956887	6
			202.526	0.827215	6			216.936	0.88607	6
			321.554	1.31338	8			209.118	0.854137	7
			241.481	0.986324	8			164.373	0.671381	10
			234.437	0.957556	4			230.235	0.94039	6
			231.27	0.944619	9			271.514	1.109	6
			246.724	1.00774	9			251.016	1.02527	4
			246.332	1.00614	5			254.919	1.04121	3
			242.972	0.992413	3			237.923	0.971794	5
			234.607	0.958247	4			233.235	0.952645	3
			239.652	0.978852	6			212.226	0.866834	5
			902.503	0.868527	8			835.933	0.804463	8
			1012.77	0.974642	21			1003.05	0.965291	10
			973.649	0.936994	21			780.918	0.751519	12
			876.771	0.843764	21			821.398	0.790476	14
			1215.43	1.16967	16			634.366	0.610484	19
			1253.59	1.2064	3			877.39	0.84436	19
			1254.05	0.981247	3			569.883	0.445913	7
			1036.24	0.810822	8			731.983	0.57275	8
			1524.49	1.19285	1			1091.75	0.854257	8
			807.893	0.632147	7			1895.43	1.48311	11
			1042.38	0.815625	3			738.291	0.577686	7
			2003.04	1.56731	5			664.253	0.519754	9
		arfd1,d2#1	283.011	1.1085	6		arfd1,d2#1	227.716	0.891926	8
			230.287	0.901995	8			246.059	0.963771	6
			245.763	0.962611	8			235.904	0.923995	3
			238.658	0.934783	14			200.54	0.785479	6
			267.826	1.04903	10			289.347	1.13332	12
			279.01	1.09284	6			216.555	0.84821	8
			219.343	0.859128	9			230.047	0.901055	8
			270.454	1.05932	16			222.641	0.872048	14
			248.619	0.973799	14			250.18	0.979914	10
			259.069	1.01473	16			258.079	1.01085	15
			265.199	1.03874	11			216.446	0.847781	10
			256.464	1.00452	5			240.932	0.94369	10
			926.987	0.80206	5			644.103	0.557299	16
			898.851	0.777715	19			721.976	0.624678	20
			1101.24	0.952826	9			913.772	0.790626	17
			1276.15	1.10417	13			774.591	0.670202	26
			1333.2	1.15353	2			907.175	0.784918	23
			1398.12	1.2097	3			910.003	0.787365	15
			763.761	0.785217	0			854.041	0.878033	8
			1157.68	1.19021	5			601.26	0.618151	11
			977.715	1.00518	7			816.811	0.839757	12
			1059.47	1.08923	12			617.882	0.63524	12
			1166.36	1.19912	9			594.241	0.610935	14
			711.064	0.731039	5			729.718	0.750217	10
		arfd1,d2#3	250.419	1.08732	10		arfd1,d2#3	187.35	0.81348	2
			239.19	1.03857	11			239.232	1.03875	7
			229.834	0.997944	14			218.876	0.950363	15
			161.293	0.70034	11			238.99	1.0377	15
			221.037	0.959747	5			198.587	0.862268	10
			221.024	0.959693	3			177.258	0.76966	13
			236.78	1.0281	6			223.433	0.970153	6
			245.99	1.0681	9			177.056	0.768783	9
			249.538	1.0835	12			200.567	0.870869	13
			219.46	0.9529	14			238.479	1.03548	15
			297.463	1.29159	14			253.114	1.09903	13
			191.66	0.832191	8			206.839	0.898101	11
			701.337	0.727437	2			816.042	0.846411	0.097281
			1029.64	1.06795	16			813.112	0.843372	22
			909.89	0.943752	26			853.787	0.885561	20
			1088.56	1.12907	20			1058.5	1.09789	9
			1002.99	1.04032	21			967.76	1.00378	11
			1052.31	1.09147	16			883.401	0.916277	14
			1041.42	1.05749	5			536.526	0.544804	11
			801.027	0.813385	7			1148.13	1.16584	10
			847.614	0.86069	18			664.712	0.674967	16
			1285.24	1.30507	9			918.959	0.933137	11
			878.86	0.892418	5			752.676	0.764288	11
			1054.68	1.07095	2			639.274	0.649136	9

## Sheet: Fig 4B-E
BCDAT			BCD
DR5	arfd1,d2#1	arfd1,d2#3	DR5	d1,d2#1	d1,d2#3				BCDAT
90	90	90	90	90	90					DR5	arfd1,d2#1	arfd1,d2#3		avg	stdev
90	90	90	90	90	90				<110	42.029	46.8657	48.6692	DR5	114.836	17.2866
90	90	90	90	90	90				>110	57.971	53.1343	51.3308	arfd1,d2#1	112.498	17.1369
90	90	90	90	90	90				count	345	335	526	arfd1,d2#3	110.618	15.5691
90	90	90	90	90	90
90	90	90	90	90	90
90	90	90	90	90	90				BCD
90	90	90	90	90	90				Line	n<110*	%<110*	n>110*	%>110	count total	Avg, total	stdev
90	90	90	90	90	90				WT	247	37.4242	413	62.5758	660	114.812	15.6107
90	90	90	90	90	90				DR5	215	40.4135	317	59.5865	532	114.126	15.9064
90	90	90	90	90	90				afb	319	54.3441	268	45.6559	587	109.215	16.3549
90	90	90	90	90	90				iaa2-mDII	286	45.3249	345	54.6751	631	111.774	15.2175
90	90	90	90	90	90				d1,d2#1	212	42.2311	290	57.7689	502	114.106	16.634
90	90	90	90	90	90				d1,d2#3	241	41.6955	337	58.3045	578	113.916	16.0765
90	90	90	90	90	90
90	90	90	90	90	90
90	90	90	90	90	90
90	90	90	90	90	90
90	90	90	90	90	90
90	90	90	90	90	90
90	90	90	90	90	90
90	90	90	90	90	90
90	90	90	90	90	90
90	90	90	90	90	90
90	90	90	90	90	90
90	90	90	90	90	90
90	90	90	90	90	90
90	90	90	90	90	90
90	90	90	90	90	90
90	90	90	90	90	90
90	90	90	90	90	90
90	90	90	90	90	90
90	90	90	90	90	90
90	90	90	90	90	90
90	90	90	90	90	90
90	90	90	90	90	90
90	90	90	90	90	90
90	90	90	90	90	90
90	90	90	90	90	90
90	90	90	90	90	90
90.2622	90	90	90	90	90
90.6903	90	90	90	90	90
90.7848	90	90	90	90	90
90.8146	90	90	90	90	90
91.0416	90	90	90	90	90
91.1458	90	90	90	90	90
91.2189	90	90	90	90	90
91.3322	90	90	90	90	90
91.9306	90	90	90	90	90
91.9306	90	90	90	90	90
92.1747	90	90	90	90	90
92.1893	90	90	90	90	90
92.3111	90	90	90	90	90
92.3859	91.0416	90	90	90	90
92.7777	91.2454	90	90	90	90
92.8624	91.3322	90	90	90	90
93.1221	91.3972	90	90	90	90.5787
93.3458	91.8476	90	90	90	90.5787
93.4064	91.8476	90	90	90	91.0416
93.5323	91.9091	90	90	90	91.0416
93.5903	92.3373	90	90	90	91.1458
94.2679	92.406	90	90.8714	90	91.3972
94.316	92.6026	90	91.0051	90	91.7899
94.6355	92.7263	90.1955	91.2189	90	91.8476
95.0261	92.9357	90.4162	91.2618	90	91.8779
95.0517	92.9508	90.4265	91.2977	90	91.9306
95.1944	93.0665	90.5162	91.3426	90	91.9306
95.1944	93.0665	90.5431	91.7357	90	91.9415
95.1944	93.1221	90.7538	91.8241	90	92.0454
95.4403	93.1221	90.7639	91.8476	90	92.1211
95.7106	93.1798	90.8551	91.8965	90	92.3373
95.7106	93.3665	90.9022	91.9415	90	92.3373
95.7824	94.2679	90.947	92.1816	90	92.3533
95.9061	94.3987	91.0051	92.5638	90	92.4824
96.1155	94.3987	91.2115	92.9357	91.2189	92.5261
96.1155	94.3987	91.2771	92.9508	91.3322	92.6026
96.3036	94.5739	91.5074	93.1221	91.5074	92.663
96.3402	94.5739	91.606	93.1798	91.8476	92.7263
96.6544	94.7636	91.6366	93.1798	92.2605	93.0128
96.7098	95.1944	91.6847	93.1798	92.7263	93.1221
96.9112	95.1944	91.6847	93.1798	93.1221	93.1798
97.125	95.9061	91.7899	93.3665	93.3665	93.3665
97.125	96.009	91.8476	93.4064	93.4166	93.3665
97.125	96.1155	92.2457	93.8141	93.8141	93.3665
97.5494	96.1886	92.2648	93.8535	94.1849	93.4166
97.7652	96.3402	92.3373	93.9452	94.3987	93.6695
98.0429	96.3402	92.4895	94.022	94.3987	93.6914
98.1301	96.3402	92.5031	94.1849	94.3987	93.7314
98.4986	96.3402	92.5114	94.3987	94.3987	93.8141
98.7074	96.3402	92.6026	94.5739	94.3987	93.8141
98.8418	97.125	92.6188	94.5739	94.3987	93.9506
98.894	97.696	92.6324	94.6355	94.3987	94.0445
98.9149	97.7652	92.6368	94.6355	94.3987	94.1849
98.9726	97.7652	92.7263	94.648	94.5739	94.3987
99.52	97.7652	93.1221	94.8645	94.6107	94.3987
99.5742	98.0272	93.1221	94.9697	94.9697	94.5739
99.6052	98.1301	93.1221	94.9697	94.9697	94.5739
99.7276	98.1301	93.1221	95.1944	95.1944	94.6355
100.62	98.1301	93.1798	95.1944	95.856	94.7636
100.62	98.1301	93.1798	95.1944	96.3402	94.8645
100.67	98.1301	93.1798	95.1944	96.3402	94.9503
101.31	98.8068	93.3067	95.1944	96.3402	94.9697
101.535	98.9726	93.3665	95.4403	96.3402	95.0921
101.889	99.2461	93.3665	95.4671	96.3402	95.1501
102.051	99.4623	93.4064	95.7106	96.3402	95.1944
102.529	99.4623	93.4409	96.3402	96.3402	95.4403
102.529	99.4623	93.5487	96.3402	96.5463	95.5275
102.894	99.6052	93.9452	96.3402	96.9112	95.6176
103.109	100.305	93.9679	96.3402	96.9112	95.8696
103.241	100.305	93.9782	96.8269	96.9112	95.9061
103.241	100.389	94.1704	97.125	97.125	96.1155
103.241	100.62	94.1849	97.125	97.125	96.1155
103.241	100.905	94.209	97.125	97.125	96.1552
103.325	101.31	94.2169	97.2532	97.125	96.1592
103.671	101.31	94.2679	97.5946	97.125	96.3402
103.736	101.449	94.3987	97.6961	97.125	96.5198
103.736	101.889	94.3987	97.7652	97.125	96.5463
103.841	102.529	94.5522	98.1301	97.125	96.5463
103.861	102.529	94.7636	98.1301	97.696	96.6167
104.036	102.995	94.792	98.1301	97.8153	96.6544
104.036	103.046	94.8344	98.1301	97.9435	96.9702
104.036	103.241	95.1586	98.1301	98.1301	97.0492
104.036	103.57	95.1643	98.1301	98.1301	97.0542
104.036	104.036	95.1944	98.1301	98.1301	97.125
104.697	104.036	95.2443	98.1301	98.1301	97.125
105.068	104.036	95.3145	98.3439	98.8418	97.125
105.255	104.25	95.6528	98.4384	98.9726	97.125
105.255	104.47	95.7106	98.4889	98.9726	97.125
105.255	104.47	95.7106	98.8418	99.1888	97.125
105.709	104.47	95.7928	98.9726	99.2461	97.125
105.709	104.47	95.856	99.1623	99.4623	97.125
106.06	104.621	95.9061	99.2461	99.4623	97.125
106.314	105.018	95.9469	99.2461	99.4623	97.125
106.504	105.018	96.009	99.2726	99.4623	97.3155
106.837	105.255	96.0412	99.4623	99.4623	97.5614
106.928	105.945	96.1886	99.4623	99.4623	97.7652
107.309	106.06	96.3402	99.4623	99.5931	97.7652
108.435	106.314	96.3402	99.4623	99.6052	98.0429
108.435	106.314	96.3402	99.6375	100.204	98.1301
108.435	106.928	96.3402	99.6375	100.62	98.1301
108.563	107.65	96.3842	100.061	100.739	98.1301
108.838	107.745	96.509	100.091	101.31	98.1301
108.92	108.004	96.5463	100.154	101.31	98.3439
109.385	108.435	96.5463	101.094	101.31	98.4889
109.44	108.435	96.6882	101.16	101.31	98.8068
111.371	108.435	96.809	101.31	101.31	98.9726
111.801	108.435	96.87	101.31	101.449	99.1888
111.801	108.435	97.125	101.31	101.944	99.4623
112.719	108.435	97.125	101.31	102.095	99.4623
112.834	108.435	97.125	101.31	102.529	99.5491
113.199	108.925	97.3147	101.31	102.529	99.9128
113.199	109.44	97.684	101.31	102.529	99.9262
113.499	109.477	97.696	101.31	102.529	100.049
114.55	109.592	97.7652	101.889	102.529	100.061
114.775	109.592	97.7652	102.095	102.68	100.337
115.346	109.654	97.7652	102.529	102.995	100.491
115.346	109.654	98.0632	102.529	102.995	100.62
115.56	110.171	98.1301	102.529	103.241	100.784
116.232	110.225	98.1301	102.579	103.325	100.923
116.349	110.225	98.1813	102.68	103.736	100.961
116.565	110.556	98.2434	103.24	104.036	101.07
116.565	111.161	98.2672	103.325	104.036	101.31
116.565	111.371	98.3439	103.671	104.036	101.31
116.565	111.801	98.5959	103.707	104.036	101.31
116.565	111.801	98.6525	103.799	104.036	101.497
116.565	111.801	98.6704	104.036	104.47	101.634
116.565	111.961	98.7147	104.036	104.676	101.868
116.784	111.991	98.7186	104.036	105.068	101.889
116.896	112.166	98.7738	104.036	105.068	101.904
117.35	112.166	98.9726	104.036	105.255	101.908
117.378	112.38	99.0218	104.036	105.255	102.095
117.775	112.38	99.4623	104.47	105.255	102.095
117.784	112.834	99.4623	104.47	105.255	102.095
117.784	112.834	99.4623	104.621	105.461	102.113
117.897	113.07	100.305	104.657	105.709	102.529
118.142	113.199	100.305	105.018	105.709	102.529
118.197	113.199	100.305	105.255	105.803	102.653
118.25	113.629	100.305	105.255	105.945	102.789
118.25	113.962	100.359	105.255	105.945	102.995
118.413	113.962	100.378	105.255	105.945	103.109
118.652	113.962	100.521	105.535	105.945	103.154
118.686	114.305	100.658	105.619	105.945	103.392
118.74	114.624	100.739	105.709	105.945	103.51
118.757	114.717	100.763	105.945	106.587	103.57
118.94	114.775	100.784	105.945	106.587	103.671
119.055	115.017	101.094	105.945	106.587	103.671
119.055	115.253	101.143	106.074	107.103	103.686
119.291	115.56	101.143	106.26	107.65	104.036
119.638	116.162	101.31	106.314	107.65	104.036
119.673	116.565	101.31	106.587	107.745	104.036
119.745	116.565	101.31	106.639	108.004	104.036
119.798	116.565	101.31	106.858	108.004	104.036
119.818	116.896	101.31	107.103	108.435	104.036
119.932	117.35	101.517	107.393	108.435	104.036
119.932	117.867	101.535	107.526	108.435	104.036
120.324	117.897	101.752	108.004	108.435	104.036
120.964	117.897	101.793	108.004	108.435	104.139
120.964	117.897	102.095	108.004	108.435	104.621
120.964	118.142	102.319	108.435	108.435	104.676
120.964	118.686	102.339	108.435	108.435	104.744
121.088	118.74	102.426	108.435	108.435	104.744
121.139	118.909	102.426	108.435	108.8	104.845
121.535	119.055	102.529	108.435	109.25	104.958
121.675	119.055	103.1	108.435	109.44	104.982
121.866	119.197	103.134	108.435	109.44	105.018
122.005	119.745	103.325	108.435	109.477	105.068
122.005	119.932	103.722	108.435	109.592	105.068
122.106	120.256	103.841	108.435	109.654	105.24
122.276	120.324	104.036	108.435	109.654	105.255
122.471	120.426	104.036	108.435	109.654	105.422
122.677	120.861	104.036	108.435	109.654	105.461
122.949	120.964	104.036	108.435	109.759	105.524
123.064	120.964	104.036	108.435	110.225	105.855
123.111	120.964	104.323	109.29	110.225	105.884
123.425	120.964	104.621	109.823	110.225	106.091
123.465	121.059	104.65	110.225	110.225	106.314
123.69	121.293	104.657	110.556	110.556	106.46
123.69	121.569	104.704	110.556	110.556	106.663
123.69	121.866	105.068	110.556	110.556	107.057
123.69	121.891	105.255	110.556	110.695	107.103
124.33	121.891	105.255	110.772	110.772	107.211
124.592	122.005	105.255	110.999	111.371	108.004
124.695	122.005	105.255	111.037	111.371	108.189
124.695	122.093	105.255	111.203	111.371	108.435
124.951	122.32	105.66	111.371	111.801	108.435
124.967	122.949	105.781	111.615	111.801	108.435
125.293	123.111	105.832	111.801	111.801	108.435
125.293	123.147	105.945	111.801	111.801	108.435
125.385	123.476	106.504	111.801	111.801	108.435
125.395	123.503	106.645	111.801	111.801	108.705
125.455	123.69	106.699	112.166	111.961	108.804
125.462	123.69	106.858	112.166	112.62	108.961
125.538	123.69	107.319	112.38	112.714	109.103
125.538	123.69	107.354	112.62	112.834	109.113
125.538	124.592	107.393	112.714	113.499	109.335
125.768	125.395	107.393	112.751	113.499	109.44
125.967	125.395	107.65	112.834	113.629	109.44
126.027	125.538	107.65	112.834	113.839	109.654
126.501	125.538	107.65	112.834	113.839	109.747
126.741	125.538	107.694	113.199	114.341	109.759
126.87	126.158	107.85	113.199	114.624	109.767
126.87	126.193	108.066	113.199	114.717	110.225
126.87	126.203	108.435	113.199	114.775	110.225
126.942	126.573	108.435	113.199	114.775	110.48
126.983	126.674	108.435	113.199	115.346	110.924
127.875	126.87	108.435	113.199	115.346	111.092
127.875	127.185	108.435	113.499	115.346	111.228
127.875	127.235	108.8	113.86	115.56	111.371
127.999	127.716	108.838	113.963	115.56	111.371
128.454	127.875	109.253	114.076	115.56	111.371
128.48	127.875	109.44	114.228	115.56	111.523
128.55	127.875	109.654	114.444	115.75	111.801
128.606	127.875	109.654	114.55	116.162	111.801
128.66	128.309	109.747	114.775	116.162	111.801
128.66	128.418	109.747	114.775	116.565	111.896
128.991	128.418	109.983	115.346	116.565	111.917
128.991	128.66	110.225	115.346	116.565	111.954
129.094	128.66	110.283	115.56	116.565	111.967
129.094	128.885	110.376	115.769	116.565	112.166
129.094	128.885	110.395	115.887	116.565	112.479
129.094	128.991	110.659	115.991	116.565	112.714
129.437	128.991	110.695	116.042	116.565	112.751
129.472	129.063	110.709	116.2	116.565	112.834
129.56	129.094	110.821	116.378	116.565	113.046
129.56	129.289	110.924	116.565	116.565	113.046
129.806	129.401	110.924	116.565	116.565	113.199
129.806	129.56	110.924	116.565	116.565	113.199
129.806	129.56	111.038	116.565	116.565	113.385
130.03	129.611	111.371	116.565	117.255	113.405
130.05	129.806	111.615	116.565	117.35	113.562
130.389	129.806	111.801	116.565	117.597	113.629
130.426	130.236	112.166	116.565	117.897	113.839
130.601	130.236	112.249	116.565	117.897	113.839
130.684	130.236	112.249	116.565	117.897	113.962
131.055	130.365	112.249	116.565	118.393	113.962
131.055	130.389	112.38	116.565	118.474	114.305
131.332	130.601	112.714	116.565	118.496	114.341
131.634	130.601	112.834	116.565	118.496	114.444
131.634	130.601	113.009	116.565	118.496	114.55
131.82	130.684	113.033	116.565	118.74	114.775
132.049	131.186	113.063	116.565	119.197	114.88
132.397	131.186	113.07	117.255	119.302	114.918
132.447	131.186	113.106	117.453	119.539	114.944
132.51	131.634	113.199	117.681	119.539	115.065
133.091	131.634	113.199	117.738	119.539	115.201
133.152	131.634	113.199	117.98	119.745	115.346
133.264	132.274	113.199	118.073	119.745	115.346
133.264	132.337	113.199	118.142	119.745	115.364
133.315	132.357	113.328	118.301	119.745	115.408
133.423	132.839	113.385	118.393	119.745	115.445
133.452	132.879	113.385	118.393	119.745	115.56
133.586	133.059	113.499	118.443	119.745	115.56
133.603	133.264	113.499	118.496	119.745	115.56
133.781	133.586	113.499	118.74	119.745	115.56
133.995	133.603	113.499	118.74	119.876	115.56
133.995	133.995	113.875	118.968	119.932	115.75
135	135	113.962	119.055	120.018	115.769
135	135	113.962	119.055	120.51	115.989
135	135	113.973	119.198	120.53	116.049
135	135	114.034	119.198	120.881	116.2
135	135	114.146	119.275	120.964	116.259
135	135	114.341	119.448	120.964	116.565
135	135	114.341	119.578	120.964	116.565
135	135	114.341	119.745	120.964	116.565
135	135	114.444	119.745	120.964	116.565
135	135	114.444	119.745	120.964	116.565
135.764	135	114.624	119.745	120.964	116.565
135.764	135.431	114.717	119.745	121.088	116.565
135.785	135.796	114.775	120.018	121.759	116.565
136.582	136.332	114.848	120.211	121.866	116.565
136.736	136.548	114.981	120.343	121.866	116.565
136.736	136.897	115.233	120.53	121.891	116.565
136.897	137.237	115.263	120.53	122.005	116.565
136.909	137.337	115.291	120.964	122.005	116.565
138.18	137.42	115.56	120.964	122.005	117.255
138.18	137.667	115.641	120.964	122.276	117.255
138.18	138.18	115.769	120.964	122.471	117.35
139.185	138.366	115.78	120.964	122.471	117.384
139.399	138.814	115.821	120.964	122.471	117.597
140.038	139.611	116.131	121.159	122.471	117.654
140.064	139.764	116.241	121.159	122.661	117.897
140.194	139.764	116.398	121.264	122.869	117.897
140.194	140.599	116.565	121.264	122.905	117.897
140.711	141.009	116.565	121.329	122.905	118.237
141.115	141.34	116.565	121.329	122.905	118.301
141.491	142.765	116.565	121.329	122.905	118.324
141.613	143.13	116.565	121.34	122.905	118.496
141.988	143.715	116.565	121.43	122.905	118.61
142.125	144.462	116.636	121.76	123.111	118.726
142.125	145.204	116.882	121.891	123.453	118.74
142.537	147.529	117.036	121.977	123.495	118.74
142.765	149.5	117.255	122.005	123.69	118.951
142.765	152.103	117.408	122.005	123.69	119.055
143.13	152.592	117.624	122.005	123.69	119.055
143.427	161.565	117.897	122.276	123.69	119.055
144.189		118.009	122.471	123.69	119.157
144.265		118.063	122.471	123.69	119.381
144.462		118.25	122.471	123.977	119.396
144.689		118.393	122.471	124.33	119.445
145.305		118.74	122.58	124.38	119.539
145.491		118.826	122.681	124.509	119.745
148.369		118.926	123.048	124.695	119.745
148.57		119.055	123.111	124.695	119.745
149.036		119.055	123.111	124.695	119.745
150.945		119.168	123.111	124.695	119.745
		119.617	123.503	124.778	119.932
		119.638	123.69	125.395	119.959
		119.745	123.69	125.395	120.018
		119.745	123.69	125.538	120.256
		119.745	123.69	125.538	120.343
		119.745	123.69	125.538	120.379
		119.745	123.69	125.538	120.7
		119.745	123.69	125.538	120.75
		119.745	123.69	125.538	120.964
		119.745	123.69	125.538	120.964
		119.914	123.69	125.992	120.964
		119.932	123.69	126.027	120.964
		120.343	123.69	126.027	120.964
		120.379	123.69	126.027	120.964
		120.379	123.69	126.027	120.964
		120.459	123.69	126.18	120.964
		120.5	123.69	126.416	120.964
		120.53	123.69	126.87	120.964
		120.784	123.906	126.87	120.964
		120.826	124.007	126.87	120.964
		120.964	124.33	126.87	120.964
		120.964	124.38	126.87	121.088
		121.139	124.508	126.87	121.139
		121.174	124.508	126.87	121.201
		121.201	124.592	126.87	121.329
		121.264	124.592	126.983	121.535
		121.329	124.592	127.057	121.608
		121.569	124.695	127.057	121.675
		121.608	124.695	127.057	121.759
		121.621	124.695	127.057	121.866
		121.626	124.695	127.185	122.005
		121.657	125.538	127.439	122.276
		121.675	125.538	127.666	122.32
		121.724	125.538	127.666	122.405
		121.917	125.538	127.747	122.471
		121.947	125.538	127.875	122.471
		121.954	125.582	127.875	122.525
		122.005	125.599	127.875	122.661
		122.005	125.754	127.875	122.661
		122.005	126.027	127.875	122.836
		122.005	126.158	127.875	122.905
		122.005	126.193	127.875	122.905
		122.005	126.563	128.089	122.949
		122.106	126.682	128.089	123.111
		122.32	126.87	128.454	123.111
		122.435	126.87	128.517	123.19
		122.661	126.87	128.517	123.495
		122.681	126.87	128.66	123.503
		122.699	126.87	128.66	123.579
		122.842	126.87	128.66	123.69
		122.905	127.056	128.66	123.69
		122.905	127.056	128.66	123.69
		123.147	127.2	128.66	123.69
		123.374	127.235	128.991	123.69
		123.465	127.235	128.991	123.69
		123.476	127.304	129.094	123.69
		123.476	127.304	129.094	123.69
		123.69	127.421	129.352	123.763
		123.69	127.763	129.472	123.805
		123.69	127.875	129.806	123.896
		123.69	127.875	129.806	124.38
		123.69	127.875	129.806	124.38
		123.69	127.875	130.135	124.509
		123.69	127.875	130.426	124.695
		123.69	127.875	130.601	124.722
		124.061	127.875	130.601	124.796
		124.261	128.089	130.601	124.824
		124.33	128.17	130.601	124.992
		124.509	128.29	130.601	125.049
		124.592	128.454	130.601	125.059
		124.846	128.66	131.186	125.074
		124.891	128.66	131.248	125.096
		125.054	128.66	131.332	125.134
		125.293	128.885	131.634	125.218
		125.362	128.938	131.82	125.362
		125.395	129.094	132.357	125.362
		125.395	129.094	132.51	125.538
		125.48	129.207	132.51	125.538
		125.538	129.401	132.879	125.735
		125.538	129.416	132.879	125.838
		125.538	129.56	133.059	125.838
		125.727	129.575	133.103	126.027
		125.727	129.699	133.21	126.027
		125.811	129.699	133.556	126.027
		125.838	129.806	133.995	126.027
		125.838	129.806	133.995	126.027
		125.838	129.806	134.37	126.158
		125.838	129.89	135	126.158
		125.923	130.03	135	126.674
		126.085	130.236	135	126.674
		126.333	130.236	135	126.769
		126.384	130.364	135	126.87
		126.491	130.364	135	126.87
		126.719	130.601	135	126.87
		126.87	130.601	135	126.87
		126.87	130.732	135	126.87
		126.87	130.815	135	126.87
		127.18	131.055	135	126.895
		127.221	131.138	135	127.02
		127.235	131.186	135	127.185
		127.304	131.248	135	127.2
		127.349	131.633	135	127.235
		127.875	131.82	135	127.298
		127.875	131.987	135	127.312
		127.875	132.058	135	127.427
		128.089	132.064	135	127.666
		128.454	132.274	135	127.875
		128.66	132.337	135	127.875
		128.885	132.51	135.63	127.875
		128.885	132.51	136.005	128.089
		128.885	132.51	136.146	128.202
		128.885	132.689	136.219	128.311
		128.985	132.709	136.219	128.517
		128.991	132.739	136.245	128.558
		129.094	132.879	136.332	128.815
		129.144	133.091	136.507	128.885
		129.261	133.091	136.685	129.063
		129.289	133.152	136.931	129.094
		129.611	133.152	137.121	129.369
		129.76	133.21	137.42	129.472
		129.806	133.21	137.49	129.611
		129.936	133.264	137.643	129.806
		130.054	133.781	137.936	129.806
		130.236	133.854	138.18	129.806
		130.507	133.854	138.366	129.806
		130.601	133.854	138.814	129.936
		130.601	133.995	139.185	130.05
		130.601	133.995	139.185	130.126
		130.732	134.37	139.399	130.236
		130.815	135	139.399	130.236
		130.867	135	139.399	130.601
		131.035	135	139.399	130.601
		131.149	135	139.399	130.601
		131.186	135	139.399	130.601
		131.352	135	139.574	130.601
		131.634	135	139.764	130.653
		131.689	135	139.764	130.815
		131.82	135	139.97	130.914
		131.987	135	140.906	130.98
		133.052	135	140.906	131.035
		133.064	135	141.009	131.055
		133.21	135	141.34	131.292
		133.493	135	141.34	131.468
		133.698	135	142.125	131.634
		134.204	135	142.125	131.634
		134.569	135.313	142.125	131.634
		134.762	135.482	142.815	131.785
		135	136.106	144.462	131.82
		135	136.219	146.195	131.927
		136.005	136.469	146.31	131.964
		136.277	136.507	147.355	132.064
		136.302	136.828	147.529	132.274
		136.507	137.161	149.036	132.479
		136.824	137.261	149.036	133.132
		136.848	137.386	149.036	133.152
		136.878	137.564	151.928	133.264
		137.49	137.603	155.659	133.746
		137.526	137.726		133.755
		138.18	138.18		133.781
		138.18	138.367		133.788
		138.759	138.417		133.854
		139.316	138.545		133.995
		139.814	138.668		134.182
		139.97	138.814		134.204
		140.102	138.814		134.284
		141.009	138.888		134.491
		141.34	138.945		134.534
		141.34	138.979		135
		141.52	139.268		135
		141.546	139.399		135
		141.727	139.399		135
		142.125	139.764		135
		142.125	140.194		135
		142.253	140.194		135
		144.926	140.194		135
		146.31	140.618		135
		146.976	140.625		135
		147.426	141.009		135
		149.036	141.34		135
		151.068	141.34		135.31
		152.535	141.483		135.585
			141.674		135.585
			142.696		135.785
			143.13		136.042
			144.162		136.134
			147.918		136.397
			148.671		136.606
					137.121
					137.121
					137.49
					137.49
					137.663
					138.366
					138.366
					138.532
					138.66
					138.814
					138.814
					139.135
					139.399
					139.399
					139.399
					139.399
					139.6
					139.764
					140.15
					140.194
					140.283
					140.648
					140.711
					140.845
					141.009
					141.34
					141.34
					141.546
					141.818
					142.125
					142.125
					142.253
					143.13
					143.13
					144.09
					144.462
					144.462
					144.462
					144.462
					144.545
					145.751
					146.31
					146.31
					147.529
					150.255
					150.832

## Sheet: Fig 5H
BCD
Count	0	28	206	52	11	4	0		Count	0	28	169	50	5	1	0		Count	0	26	226	72	8	1	0		Count	0	1	89	91	37	12	2	3	0	1	1		Count	0	7	94	132	45	12	4	4	1
Percent	0	0.093	0.684	0.173	0.037	0.013	0		Percent	0	0.111	0.668	0.198	0.02	0.004	0		Percent	0	0.078	0.679	0.216	0.024	0.003	0		Percent	0	0.004	0.376	0.384	0.156	0.051	0.008	0.013	0	0.004	0.004	#	Percent	0	0.023	0.314	0.441	0.151	0.04	0.013	0.013	0.003
DR5, Rep1									arfd1-18, Rep1									arfd2-8, Rep1									arfddub#1, Rep1													arfddub#3, Rep1								.
	Apical	1st Subapical	2nd Subapical	3rd Subapical	4th Subapical	5th Subapical	6th Subapical			Apical	1st Subapical	2nd Subapical	3rd Subapical	4th Subapical	5th Subapical	6th Subapical			Apical	1st Subapical	2nd Subapical	3rd Subapical	4th Subapical	5th Subapical	6th Subapical			Apical	1st Subapical	2nd Subapical	3rd Subapical	4th Subapical	5th Subapical	6th Subapical	7th Subapical	8th subapical	9th subapical	10th subapical			Apical	1st Subapical	2nd Subapical	3rd Subapical	4th Subapical	5th Subapical	6th Subapical	7th Subapical	8th Subapical
		1	2	3							1	2	3	4	5					1	2	3	4							2	3	4	5	6	7							1	2	3	4	5
		1	2	3							1	2	3	4						1	2	3	4							2	3	4	5									1	2	3	4	5
		1	2	3							1	2	3							1	2	3								2	3	4	5									1	2	3	4	5
		1	2	3							1	2	3							1	2	3								2	3	4	5									1	2	3	4
		1	2	3							1	2	3							1	2	3								2	3	4	5									1	2	3	4
			2	3							1	2	3							1	2	3								2	3	4	5										2	3	4
			2	3							1	2	3							1	2	3								2	3	4	5										2	3	4
			2								1	2	3							1	2	3								2	3	4											2	3	4
			2								1	2	3							1	2	3								2	3	4											2	3	4
			2								1	2	3							1	2	3								2	3	4											2	3	4
			2									2									2	3								2	3												2	3	4
			2									2									2	3								2	3												2	3	4
			2									2									2	3								2	3												2	3	4
			2									2									2	3								2	3												2	3
			2									2									2	3								2	3												2	3
			2									2									2	3								2	3												2	3
			2									2									2	3								2	3												2	3
			2									2									2	3								2	3												2	3
			2									2									2	3									3												2	3
			2									2									2	3									3												2	3
			2									2									2	3									3												2	3
			2									2									2	3									3												2	3
			2									2									2	3									3												2	3
			2									2									2	3									3												2	3
			2									2									2	3									3												2	3
			2									2									2	3									3												2	3
			2									2									2	3									3												2	3
			2									2									2	3									3												2	3
			2									2									2	3									3												2	3
			2									2									2	3									3													3
			2									2									2										3													3
												2									2										3													3
DR5, Rep2		1	2	3	4	5						2									2										3													3
		1	2	3								2									2										3													3
		1	2	3								2									2						arfddub#1, Rep2		1	2	3													3
		1	2	3								2									2									2	3													3
		1	2	3								2									2									2	3									arfddub#3, Rep2		1	2	3	4	5
		1	2	3								2									2									2	3												2	3	4
		1	2	3								2									2									2	3												2	3	4
		1	2	3								2									2									2	3												2	3	4
		1	2									2									2									2	3												2	3	4
		1	2									2									2									2	3												2	3	4
		1	2									2									2									2	3												2	3	4
			2									2									2									2	3												2	3	4
			2									2									2									2	3												2	3
			2									2									2										3												2	3
			2									2									2						arfddub#1, Rep3			2	3	4	5		7								2	3
			2									2									2									2	3	4			7								2	3
			2						arfd1-18, Rep 2		1	2	3								2									2	3	4											2	3
			2								1	2	3								2									2	3	4											2	3
			2								1	2	3								2									2	3	4											2	3
			2								1	2	3								2									2	3	4											2	3
			2									2	3								2									2	3												2	3
			2									2	3								2									2	3												2	3
			2									2	3								2									2	3												2	3
			2									2	3								2									2	3												2	3
			2									2	3								2									2	3												2	3
			2									2	3								2									2	3												2	3
			2									2	3								2									2	3												2	3
			2									2	3								2									2	3												2	3
			2									2	3								2									2	3													3
			2									2	3								2									2	3													3
			2									2	3								2									2	3													3
			2									2									2									2	3													3
			2									2									2									2	3													3
			2									2									2									2	3													3
			2									2									2									2	3													3
			2									2									2									2	3													3
			2									2									2						arfddub#1, Rep4			2	3	4	5	6			9	10						3
			2									2									2									2	3	4	5											3
			2									2									2									2	3	4	5											3
			2									2									2									2	3	4	5											3
			2									2									2									2	3	4												3
			2									2									2									2	3	4								arfddub#3, Rep3		1	2	3	4
			2									2									2									2	3	4											2	3	4
			2									2									2									2	3	4											2	3	4
			2									2									2									2	3	4											2	3	4
			2									2									2									2	3	4											2	3	4
			2									2									2									2	3	4											2	3	4
			2									2									2									2	3	4											2	3	4
			2									2						arfd2-8, Rep2		1	2	3								2	3	4											2	3	4
			2									2								1	2	3								2	3	4											2	3	4
			2									2								1	2	3								2	3	4											2	3
			2									2								1	2	3								2	3	4											2	3
			2									2								1	2	3								2	3	4											2	3
			2									2								1	2	3								2	3	4											2	3
			2									2								1	2	3								2	3	4											2	3
			2									2								1	2	3								2	3	4											2	3
			2									2								1	2	3								2	3	4											2	3
			2									2									2	3								2	3												2	3
			2									2									2	3								2	3												2	3
			2									2									2	3								2													2	3
			2									2									2	3								2													2	3
			2									2									2	3								2													2	3
			2									2									2	3								2													2	3
			2									2									2	3								2													2	3
			2									2									2	3								2													2	3
			2									2									2	3								2														3
			2									2									2	3								2														3
			2									2									2	3								2														3
			2									2									2	3								2														3
			2									2									2	3								2														3
			2									2									2	3								2														3
												2									2	3								2														3
rep3		1	2	3	4							2									2	3								2														3
		1	2	3								2									2	3								2														3
		1	2	3								2									2	3																						3
		1	2	3					arfd1-18, Rep 3		1	2	3	4							2	3																						3
		1	2	3							1	2	3								2																							3
		1	2	3							1	2	3								2																							3
		1	2	3							1	2	3								2																							3
		1	2								1	2	3								2																							3
		1	2								1	2	3								2																							3
		1	2								1	2	3								2																							3
			2								1	2	3								2																							3
			2								1	2	3								2																							3
			2									2	3								2																							3
			2									2									2																							3
			2									2									2																							3
			2									2									2																							3
			2									2									2																							3
			2									2									2																							3
			2									2									2																			arfddub#3, Rep4			2	3	4	5	6	7	8
			2									2									2																						2	3	4	5	6	7
			2									2									2																						2	3	4	5	6	7
			2									2									2																						2	3	4	5	6	7
			2									2									2																						2	3	4	5
			2									2									2																						2	3	4	5
			2									2									2																						2	3	4	5
			2									2									2																						2	3	4	5
			2									2									2																						2	3	4
			2									2									2																						2	3	4
			2									2									2																						2		4
			2									2									2																						2		4
			2									2									2																						2		4
			2									2									2																						2		4
			2									2									2																						2		4
			2									2									2																						2
			2									2									2																						2
			2									2									2
			2									2									2
			2									2									2
			2									2									2
			2						arfd1-18, Rep 4		1	2	3	4							2
			2								1	2	3	4							2
			2								1	2	3								2
			2								1	2	3								2
			2								1	2	3								2
			2									2	3								2
			2									2	3								2
			2									2	3								2
			2									2	3								2
			2									2	3								2
			2									2	3								2
			2									2	3								2
			2									2	3								2
			2									2	3								2
			2									2	3								2
			2									2									2
			2									2									2
			2									2									2
			2									2									2
			2									2									2
			2									2									2
			2									2									2
			2									2									2
			2									2									2
			2									2									2
			2									2									2
			2															arfd2-8, Rep3		1	2	3	4	5
			2																	1	2	3	4
			2																	1	2	3	4
rep4		1	2	3	4	5														1	2	3	4
		1	2	3	4	5														1	2	3
			2	3	4	5														1	2	3
			2	3	4																2	3
			2	3	4																2	3
			2	3	4																2	3
			2	3	4																2	3
			2	3	4																2	3
			2	3	4																2	3
			2	3																	2
			2	3																	2
			2	3																	2
			2	3																	2
			2	3																	2
			2	3																	2
			2	3																	2
			2	3																	2
			2	3																	2
			2	3																	2
			2	3																	2
			2	3																	2
			2	3																	2
			2	3																	2
			2	3																	2
			2	3																	2
			2	3																	2
			2	3																	2
			2	3																	2
			2	3																	2
			2	3																	2
			2																		2
			2																		2
			2																		2
			2																		2
			2																		2
			2																		2
																					2
																					2
																					2
																					2
																					2
																					2
																					2
																					2
																					2
																					2
																					2
																					2
																					2
																					2
																					2
																					2
																		arfd2-8, Rep4		1	2	3	4
																					2	3	4
																					2	3
																					2	3
																					2	3
																					2	3
																					2	3
																					2	3
																					2	3
																					2	3
																					2	3
																					2	3
																					2
																					2
BCD + IAA
Count	21	131	139	19	6	0	0		Count	8	92	128	14	4	0	0		Count	10	82	181	28	5	0	0		Count	1	14	113	44	10	3	2		Count	4	38	186	68	9	2	2
Percent	0.0664557	0.414557	0.439873	0.0601266	0.0189873	0	0		Percent	0.0325203	0.373984	0.520325	0.0569106	0.0162602	0	0		Percent	0.0326797	0.267974	0.591503	0.0915033	0.0163399	0	0		Percent	0.00534759	0.0748663	0.604278	0.235294	0.0534759	0.0160428	0.0106952		Percent	0.012945	0.122977	0.601942	0.220065	0.0291262	0.00647249	0.00647249
DR5, Rep1									arfd1-18, Rep1									arfd2-8, Rep1									arfddub#1, Rep1									arfddub#3, Rep1
	Apical	1st Subapical	2nd Subapical	3rd Subapical	4th Subapical	5th Subapical	6th Subapical			Apical	1st Subapical	2nd Subapical	3rd Subapical	4th Subapical	5th Subapical	6th Subapical			Apical	1st Subapical	2nd Subapical	3rd Subapical	4th Subapical	5th Subapical	6th Subapical			Apical	1st Subapical	2nd Subapical	3rd Subapical	4th Subapical	5th Subapical	6th Subapical			Apical	1st Subapical	2nd Subapical	3rd Subapical	4th Subapical	5th Subapical	6th Subapical
	0	1	2	3	4					0	1	2	3	4					0	1	2	3							1	2	3							1	2	3	4		6
	0	1	2		4					0	1	2	3						0	1	2	3							1	2	3							1	2	3	4
		1	2		4					0	1	2	3						0	1	2	3							1	2	3							1	2	3
		1	2								1	2							0	1	2	3							1	2	3							1	2	3
		1	2								1	2								1	2	3							1	2	3							1	2	3
		1	2								1	2								1	2	3							1	2	3							1	2	3
		1	2								1	2								1	2	3							1	2	3							1	2	3
		1	2								1	2								1	2	3								2	3							1	2	3
		1	2								1	2								1	2									2	3								2	3
		1	2								1	2								1	2									2	3								2	3
		1	2								1	2								1	2									2	3								2	3
		1	2								1	2								1	2									2	3								2	3
		1	2								1	2								1	2									2	3								2	3
		1	2								1	2								1	2									2	3								2	3
		1	2								1	2								1	2									2									2	3
		1	2								1	2								1	2									2									2	3
		1	2								1	2									2									2									2	3
		1	2								1	2									2									2									2
		1	2								1	2									2									2									2
		1	2								1	2									2									2									2
		1	2								1	2									2									2									2
		1	2								1										2									2									2
		1	2						arfd1-18, Rep2	0	1	2	3	4							2									2									2
		1	2								1	2	3								2									2									2
		1	2								1	2	3								2									2									2
		1	2								1	2	3								2									2									2
			2								1	2									2									2									2
											1	2									2									2									2
DR5, rep2	0	1	2	3	4						1	2									2									2									2
		1	2	3							1	2									2									2									2
		1	2	3							1	2									2									2									2
		1	2	3							1	2									2									2									2
		1	2	3							1	2									2									2									2
		1	2	3							1	2									2									2									2
		1	2	3							1	2									2									2									2
		1	2								1	2									2									2									2
		1	2								1	2									2									2									2
		1	2								1	2									2									2									2
		1	2								1	2									2									2									2
		1	2								1	2									2									2									2
		1	2								1	2									2									2									2
		1	2								1	2									2									2									2
		1	2								1	2									2									2									2
		1	2								1	2									2						arfddub#1, Rep2		1	2	3	4		6					2
		1	2								1	2									2									2	3	4		6					2
		1	2								1	2									2									2	3								2
		1	2									2									2									2	3								2
		1	2									2									2									2	3								2
		1	2									2									2									2	3								2
		1	2									2									2									2	3								2
		1	2									2									2									2	3								2
		1	2									2									2									2	3								2
		1	2									2									2									2	3								2
		1	2									2									2									2									2
			2									2									2									2									2
			2									2									2									2									2
			2									2						arfd2-8, Rep2		1	2	3								2						arfddub#3, Rep2		1	2	3	4
			2									2								1	2	3								2								1	2	3	4
			2									2								1	2	3								2								1	2	3
			2									2								1	2	3								2								1	2	3
			2									2								1	2	3								2								1	2	3
			2									2								1	2	3								2								1	2	3
			2									2								1	2	3								2								1	2	3
			2									2								1	2	3								2								1	2	3
			2									2								1	2	3								2									2	3
			2									2								1	2	3								2									2
			2									2								1	2	3					arfddub#1, Rep3		1	2	3	4	5						2
			2									2								1	2	3							1	2	3	4							2
			2						arfd1-18, Rep3		1	2	3							1	2	3								2	3								2
			2								1	2	3							1	2									2	3								2
			2								1	2								1	2									2	3								2
			2								1	2								1	2									2	3								2
			2								1	2								1	2									2	3								2
			2								1	2								1	2									2	3								2
			2								1	2								1	2									2	3								2
			2								1	2								1	2									2									2
			2								1	2								1	2									2									2
			2								1	2								1	2									2									2
			2								1	2								1	2									2									2
			2								1	2								1	2									2									2
											1	2								1	2									2									2
DR5,rep3	0	1	2	3							1	2								1	2									2									2
	0	1	2								1	2								1	2									2									2
	0	1	2								1	2								1	2									2									2
	0	1	2								1	2								1	2									2									2
	0	1	2								1	2								1	2									2									2
		1	2								1	2								1	2									2									2
		1	2								1	2								1	2									2									2
		1	2								1	2								1	2									2									2
		1	2								1	2									2									2									2
		1	2								1	2									2									2									2
		1	2								1	2									2									2									2
		1	2								1	2									2									2									2
		1	2								1	2									2									2									2
		1	2								1	2									2									2									2
		1	2									2									2									2									2
		1	2									2									2									2									2
		1	2									2									2									2									2
		1	2									2									2									2									2
		1	2									2									2									2									2
		1	2									2									2						arfddub#1, Rep4	0	1	2	3	4	2						2
		1	2									2									2								1	2	3	4	2						2
		1	2									2									2								1	2	3	4							2
		1	2									2									2								1	2	3	4							2
		1	2									2									2									2	3	4							2
		1	2									2									2									2	3	4							2
		1	2									2									2									2	3								2
		1	2									2									2									2	3								2
		1	2									2									2									2	3								2
		1	2									2									2									2	3								2
		1	2									2									2									2	3								2
		1	2									2									2									2						arfddub#3, Rep3		1	2	3		5
		1	2									2									2									2								1	2	3
		1	2									2									2																	1	2	3
		1	2									2									2																	1	2	3
		1										2									2																	1	2	3
		1										2									2																	1	2	3
DR5,rep4	0	1	2	3	4							2									2																	1	2	3
	0	1	2	3	4							2									2																	1	2	3
	0	1	2	3					arfd1-18, Rep4	0	1	2	3	4							2																	1	2	3
	0	1	2	3						0	1	2	3	4							2																		2	3
	0	1	2	3						0	1	2	3								2																		2	3
	0	1	2	3						0	1	2	3								2																		2	3
	0	1	2	3							1	2	3								2																		2	3
	0	1	2	3							1	2									2																		2	3
	0	1	2	3							1	2									2																		2	3
	0	1	2	3							1	2									2																		2	3
	0	1	2								1	2									2																		2	3
	0	1	2								1	2									2																		2	3
	0	1	2								1										2																		2	3
		1	2								1										2																		2	3
		1	2								1										2																		2
		1	2								1										2																		2
		1	2								1							arfd2-8, Rep3	0	1	2	3	4																2
		1	2								1								0	1	2	3																	2
		1	2								1									1	2	3																	2
		1	2								1									1	2																		2
		1	2								1									1	2																		2
		1	2																	1	2																		2
		1	2																	1	2																		2
		1	2																	1	2																		2
		1	2																	1	2																		2
		1	2																	1	2																		2
		1																		1	2																		2
		1																		1	2																		2
		1																		1	2																		2
		1																		1	2																		2
		1																		1	2																		2
		1																		1	2																		2
		1																		1	2																		2
		1																		1	2																		2
		1																		1	2																		2
		1																		1	2																		2
		1																			2																		2
		1																			2																		2
		1																			2																		2
		1																			2																		2
		1																			2															arfddub#3, Rep4	0	1	2	3	4	5	6
		1																			2																0	1	2	3	4
		1																			2																0	1	2	3	4
																					2																0	1	2	3	4
																					2																	1	2	3	4
																					2																	1	2	3
																					2																	1	2	3
																					2																	1	2	3
																					2																	1	2	3
																					2																	1	2	3
																					2																	1	2	3
																					2																	1	2	3
																					2																	1	2	3
																					2																		2	3
																					2																		2	3
																		arfd2-8, Rep4	0	1	2	3	4																2	3
																			0	1	2	3	4																2	3
																			0	1	2	3	4																2	3
																			0	1	2	3	4																2	3
																				1	2																		2	3
																				1	2																		2	3
																				1	2																		2	3
																				1	2																		2
																				1	2																		2
																				1																			2
																				1																			2
																				1																			2
																				1																			2
																																							2

## Sheet: Fig 6B
Date Acquired
220518	220706
220929	221014
211013
Angle	mYPet Signal		Angle	mYPet Signal				<110	>110
126.87	3166.18		90	2671.2				2671.2	6139.93
125.886	4062.33		90	4551.09				4551.09	4954.16
112.703	6496.09		90	2890.93				2890.93	6443.43
99.0903	2768.38		90	6539.17				6539.17	899.016
99.8658	2453.86		90	6375.45				6375.45	4575.03
117.98	2840.66		90	7750.78				7750.78	12626.9
95.4038	3146.56		90	1243.69				1243.69	5085.33
107.19	2502.69		90	8460.71				8460.71	6496.09
131.292	5925.94		90	8926.49				8926.49	3944.57
132.581	8786.71		90	7558.34				7558.34	9224.73
117.57	1552.93		90	9103.14				9103.14	911.941
109.983	2424.18		90	4060.89				4060.89	6343.38
125.134	3641.54		90	4699.01				4699.01	7029.85
105.471	2333.71		90	4375.88				4375.88	3758.83
109.252	1882.76		90	1493.57				1493.57	6274.92
104.036	5853.66		90	2003.4				2003.4	4964.22
102.817	3012.04		90	1967.5				1967.5	1450.49
137.337	5968.55		90	3709.04				3709.04	6273.97
127.875	4042.03		90	1633.84				1633.84	6359.18
142.415	4408.91		90	2092.05				2092.05	1496.92
142.172	5508.03		90	2440.94				2440.94	4219.15
119.619	6088.23		90	3492.19				3492.19	5238.04
114.156	6274.92		90.9674	2652.05				2652.05	4285.41
146.408	5706.22		91.0051	6743.58				6743.58	2419.4
141.47	6632.52		91.647	5143.25				5143.25	4180.09
117.703	5256.71		92.0146	4214.08				4214.08	6204.55
119.259	5262.45		92.227	3192.03				3192.03	2928.27
100.408	3988.13		92.8886	6760.81				6760.81	3947.44
108.02	6855.6		92.8937	4974.27				4974.27	6336.2
124.825	5321.81		93.1134	4958.95				4958.95	3362.93
111.448	6443.43		93.279	2693.22				2693.22	3506.55
120.454	5744.51		93.7153	2829.17				2829.17	9758.97
113.689	3758.83		93.7184	3737.28				3737.28	2843.53
139.399	4755.98		93.9452	1294.43				1294.43	1179.55
125.538	6899.64		94.3987	4838.79				4838.79	1552.93
149.574	11036.6		95.0636	6000.14				6000.14	2986.19
122.671	4850.76		95.3893	1456.23				1456.23	7845.57
90	2671.2		95.4038	3146.56				3146.56	7919.77
90	4551.09		95.4876	1657.77				1657.77	4841.67
90	2890.93		95.5275	7363.51				7363.51	5256.71
90	6539.17		95.688	14205.7				14205.7	2840.66
90	6375.45		95.9149	3444.79				3444.79	3252.83
90	7750.78		96.009	5405.59				5405.59	4299.77
90	1243.69		96.3402	2050.31				2050.31	3635.8
90	8460.71		96.5819	6176.31				6176.31	1753.03
90	8926.49		96.831	1622.82				1622.82	6869.96
90	7558.34		97.125	1435.18				1435.18	6192.11
90	9103.14		97.3311	2478.76				2478.76	6602.84
90	4060.89		97.4652	1817.18				1817.18	5946.05
91.0051	6743.58		97.4959	10053.9				10053.9	2302.59
91.647	5143.25		97.7652	5759.83				5759.83	5262.45
92.8886	6760.81		97.7652	2760.72				2760.72	1125.45
94.3987	4838.79		98.0272	1818.14				1818.14	6088.23
95.0636	6000.14		98.1301	3367.72				3367.72	2790.4
95.5275	7363.51		98.7261	4727.73				4727.73	6013.07
95.688	14205.7		98.787	5736.42				5736.42	6593.74
96.5819	6176.31		99.0903	2768.38				2768.38	5044.16
97.7652	5759.83		99.4623	4538.64				4538.64	3845.47
98.1301	3367.72		99.4623	1496.45				1496.45	5744.51
98.7261	4727.73		99.8658	2453.86				2453.86	7225.16
98.787	5736.42		100.076	2290.62				2290.62	5008.74
101.129	4768.42		100.408	3988.13				3988.13	738.649
101.31	4096.32		101.129	4768.42				4768.42	5187.77
101.652	1854.04		101.31	4096.32				4096.32	4077.17
102.095	4080.52		101.652	1854.04				1854.04	6332.85
104.036	4092.01		102.095	4080.52				4080.52	6273.49
104.349	6081.05		102.817	3012.04				3012.04	6113.12
104.5	3183.42		104.036	5853.66				5853.66	5721.06
105.069	8471.24		104.036	4092.01				4092.01	7259.63
105.255	794.658		104.349	6081.05				6081.05	619.929
105.484	6263.91		104.5	3183.42				3183.42	3617.61
107.745	6431.94		105.069	8471.24				8471.24	4850.76
107.805	6184.45		105.255	794.658				794.658	4852.68
109.799	4957.51		105.471	2333.71				2333.71	2847.84
109.849	5684.2		105.484	6263.91				6263.91	9849.93
110.003	6139.93		106.456	1327.46				1327.46	6215.56
111.161	4954.16		106.607	2623.81				2623.81	1310.23
111.697	4575.03		107.19	2502.69				2502.69	5073.36
112.38	5085.33		107.745	6431.94				6431.94	6466.41
112.714	3944.57		107.781	1309.65				1309.65	8689.53
112.751	9224.73		107.805	6184.45				6184.45	4429.98
113.492	6343.38		108.02	6855.6				6855.6	5321.81
113.629	7029.85		109.252	1882.76				1882.76	10044.3
114.747	6273.97		109.799	4957.51				4957.51	3641.54
115.046	6359.18		109.849	5684.2				5684.2	5979.08
115.463	4219.15		109.983	2424.18				2424.18	4575.5
115.61	2419.4		110.003	6139.93					6899.64
115.811	6204.55		111.161	4954.16					5533.88
115.902	2928.27		111.448	6443.43					3279.16
116.565	6336.2		111.464	899.016					4756.46
116.933	3362.93		111.697	4575.03					4062.33
117.009	3506.55		112.249	12626.9					4733
117.646	4841.67		112.38	5085.33					2650.14
118.457	3635.8		112.703	6496.09					3166.18
118.611	1753.03		112.714	3944.57					5805.79
118.811	6602.84		112.751	9224.73					5584.58
118.96	2302.59		113.18	911.941					5709.57
119.745	2790.4		113.492	6343.38					7408.99
119.817	6013.07		113.629	7029.85					1599.37
120.402	3845.47		113.689	3758.83					4042.03
120.964	7225.16		114.156	6274.92					7006.39
121.329	5187.77		114.228	4964.22					607.004
121.515	4077.17		114.281	1450.49					574.93
121.803	6332.85		114.747	6273.97					8315.18
121.817	6273.49		115.046	6359.18					4275.83
122.234	6113.12		115.393	1496.92					5751.69
122.276	5721.06		115.463	4219.15					4999.16
122.388	7259.63		115.463	5238.04					4564.97
122.58	619.929		115.463	4285.41					3097.73
123.566	6215.56		115.61	2419.4					2441.42
123.608	1310.23		115.716	4180.09					3475.43
124.508	4429.98		115.811	6204.55					4420.4
125.395	5979.08		115.902	2928.27					3432.83
125.456	4575.5		115.992	3947.44					3766.96
125.538	5533.88		116.565	6336.2					1626.18
125.82	4756.46		116.933	3362.93					628.067
127.316	5584.58		117.009	3506.55					844.443
127.585	7408.99		117.034	9758.97					5925.94
128.454	574.93		117.309	2843.53					8209.39
128.8	8315.18		117.465	1179.55					3101.56
128.83	4275.83		117.57	1552.93					3434.74
128.991	5751.69		117.584	2986.19					665.406
129.459	3097.73		117.597	7845.57					5719.62
129.839	4420.4		117.638	7919.77					1388.74
130.272	3766.96		117.646	4841.67					3027.84
132.397	7506.64		117.703	5256.71					11611.6
132.793	4029.3		117.98	2840.66					2594.61
132.892	4584.6		118.124	3252.83					6966.66
133.059	7553.08		118.355	4299.77					7506.64
133.919	3872.76		118.457	3635.8					788.913
134.733	4805.76		118.611	1753.03					8786.71
135.585	5044.16		118.639	6869.96					4029.3
136.397	8418.11		118.757	6192.11					2243.23
136.859	3970.42		118.811	6602.84					4584.6
138.03	2657.79		118.909	5946.05					7553.08
138.431	6499.92		118.96	2302.59					2619.02
139.851	5197.83		119.259	5262.45					3872.76
140.528	4451.52		119.609	1125.45					7014.53
90	4699.01		119.619	6088.23					10897.8
90	4375.88		119.745	2790.4					6481.73
90	1493.57		119.817	6013.07					7428.13
90	2003.4		119.879	6593.74					4805.76
90	1967.5		120.256	5044.16					8477.94
92.0146	4214.08		120.402	3845.47					3311.71
92.8937	4974.27		120.454	5744.51					5044.16
93.1134	4958.95		120.964	7225.16					640.992
93.279	2693.22		120.964	5008.74					2862.68
95.9149	3444.79		121.012	738.649					8418.11
96.009	5405.59		121.329	5187.77					8727.83
97.7652	2760.72		121.515	4077.17					3970.42
99.4623	4538.64		121.803	6332.85					952.153
106.607	2623.81		121.817	6273.49					5968.55
111.464	899.016		122.234	6113.12					2657.79
112.249	12626.9		122.276	5721.06					6499.92
114.228	4964.22		122.388	7259.63					7355.37
114.281	1450.49		122.58	619.929					7013.57
115.463	5238.04		122.631	3617.61					4755.98
115.716	4180.09		122.671	4850.76					4447.69
117.309	2843.53		122.709	4852.68					5197.83
117.584	2986.19		122.905	2847.84					5325.16
117.597	7845.57		123.111	9849.93					2462
118.124	3252.83		123.566	6215.56					4451.52
118.355	4299.77		123.608	1310.23					6548.74
118.639	6869.96		123.608	5073.36					4746.4
118.757	6192.11		124.202	6466.41					6632.52
120.256	5044.16		124.298	8689.53					6052.32
122.631	3617.61		124.508	4429.98					5508.03
122.709	4852.68		124.825	5321.81					4133.66
122.905	2847.84		124.939	10044.3					4408.91
123.608	5073.36		125.134	3641.54					8132.79
124.202	6466.41		125.395	5979.08					1697.98
124.298	8689.53		125.456	4575.5					2731.99
125.668	3279.16		125.538	6899.64					1644.85
126.18	4733		125.538	5533.88					10459.8
126.511	2650.14		125.668	3279.16					2834.44
127.912	7006.39		125.82	4756.46					5706.22
129.094	4999.16		125.886	4062.33					6072.91
129.472	2441.42		126.18	4733					11036.6
129.588	3475.43		126.511	2650.14
130.101	3432.83		126.87	3166.18
130.705	628.067		127.087	5805.79
131.49	3101.56		127.316	5584.58
131.583	3434.74		127.509	5709.57
131.903	665.406		127.585	7408.99
132.08	3027.84		127.718	1599.37
132.123	11611.6		127.875	4042.03
132.221	2594.61		127.912	7006.39
132.825	2243.23		128.057	607.004
133.358	2619.02		128.454	574.93
134.099	7014.53		128.8	8315.18
134.613	7428.13		128.83	4275.83
136.202	2862.68		128.991	5751.69
138.532	7355.37		129.094	4999.16
139.431	4447.69		129.094	4564.97
139.937	2462		129.459	3097.73
143.344	1697.98		129.472	2441.42
143.973	2731.99		129.588	3475.43
145.285	2834.44		129.839	4420.4
141.189	6548.74		130.101	3432.83
135.381	3311.71		130.272	3766.96
135.289	8477.94		130.601	1626.18
141.34	4746.4		130.705	628.067
138.814	7013.57		131.281	844.443
115.463	4285.41		131.292	5925.94
115.992	3947.44		131.424	8209.39
142.24	4133.66		131.49	3101.56
144.926	10459.8		131.583	3434.74
134.36	6481.73		131.903	665.406
120.964	5008.74		131.987	5719.62
127.087	5805.79		132.026	1388.74
146.715	6072.91		132.08	3027.84
131.987	5719.62		132.123	11611.6
141.67	6052.32		132.221	2594.61
127.509	5709.57		132.282	6966.66
117.638	7919.77		132.397	7506.64
118.909	5946.05		132.574	788.913
142.793	8132.79		132.581	8786.71
139.933	5325.16		132.793	4029.3
97.4959	10053.9		132.825	2243.23
117.034	9758.97		132.892	4584.6
124.939	10044.3		133.059	7553.08
134.154	10897.8		133.358	2619.02
119.879	6593.74		133.919	3872.76
131.424	8209.39		134.099	7014.53
132.282	6966.66		134.154	10897.8
123.111	9849.93		134.36	6481.73
136.555	8727.83		134.613	7428.13
93.7184	3737.28		134.733	4805.76
129.094	4564.97		135.289	8477.94
97.4652	1817.18		135.381	3311.71
132.026	1388.74		135.585	5044.16
127.718	1599.37		136.091	640.992
90	3709.04		136.202	2862.68
90	1633.84		136.397	8418.11
90	2092.05		136.555	8727.83
97.3311	2478.76		136.859	3970.42
93.9452	1294.43		137.161	952.153
96.831	1622.82		137.337	5968.55
90	2440.94		138.03	2657.79
96.3402	2050.31		138.431	6499.92
98.0272	1818.14		138.532	7355.37
90	3492.19		138.814	7013.57
92.227	3192.03		139.399	4755.98
97.125	1435.18		139.431	4447.69
100.076	2290.62		139.851	5197.83
95.3893	1456.23		139.933	5325.16
99.4623	1496.45		139.937	2462
107.781	1309.65		140.528	4451.52
93.7153	2829.17		141.189	6548.74
95.4876	1657.77		141.34	4746.4
117.465	1179.55		141.47	6632.52
106.456	1327.46		141.67	6052.32
115.393	1496.92		142.172	5508.03
119.609	1125.45		142.24	4133.66
113.18	911.941		142.415	4408.91
144.92	1644.85		142.793	8132.79
121.012	738.649		143.344	1697.98
128.057	607.004		143.973	2731.99
131.281	844.443		144.92	1644.85
136.091	640.992		144.926	10459.8
132.574	788.913		145.285	2834.44
137.161	952.153		146.408	5706.22
130.601	1626.18		146.715	6072.91
90.9674	2652.05		149.574	11036.6

## Sheet: Fig 8 B-C
Date:	20221222	20230103	20230208
	Sample ID	ug(chl)/g(tissue)		Gametophore n			Sample ID	ug(chl)/g(tissue)		Gametophore n		chl content	Media		avg.norm		stdev.norm
BCDAT	3xRe DR5	807.412	0.982181	37		BCDAT + 5 µM NAA	3xRe DR5	291.829	0.354997	0		3xRE/DR5	BCDAT		0.987961		0.159493
	3xRe DR5	818.469	0.995631	54			3xRe DR5	83.1518	0.10115	0		arfd1,d2#3	BCDAT		0.989148		0.177367
	3xRe DR5	792.231	0.963713	50			3xRe DR5	382.309	0.465061	0		+UbiARFd1#2	BCDAT		1.02011		0.216951
	3xRe DR5	686.552	0.835159	44			3xRe DR5	297.592	0.362007	0		+UbiARFd1#3	BCDAT		0.979498		0.22323
	3xRe DR5	879.629	1.07003	44			3xRe DR5	359.615	0.437456	0		+UbiARFd1MRb2#10	BCDAT		1.00512		0.164993
	3xRe DR5	811.867	0.987599	18			3xRe DR5	407.296	0.495458	0		+UbiARFd1MRb2#11	BCDAT		1.02705		0.18348
	3xRe DR5	943.618	0.927453	38			3xRe DR5	480.245	0.472018	0		+UbiARFd1PB1#6	BCDAT		0.999894		0.188495
	3xRe DR5	946.331	0.93012	42			3xRe DR5	379.878	0.37337	0		+UbiARFd1PB1#7	BCDAT		1.00315		0.356636
	3xRe DR5	905.092	0.889587	35			3xRe DR5	351.8	0.345773	0		3xRE/DR5	5 uM NAA		0.336644		0.0926598
	3xRe DR5	893.013	0.877715	45			3xRe DR5	330.991	0.325321	0		arfd1,d2#3	5 uM NAA		0.817389		0.23655
	3xRe DR5	995.128	0.978081	44			3xRe DR5	440.587	0.433039	0		+UbiARFd1#2	5 uM NAA		0.205273		0.139352
	3xRe DR5	1042.08	1.02423	31			3xRe DR5	534.22	0.525068	0		+UbiARFd1#3	5 uM NAA		0.158562		0.105898
	3xRe DR5	1075.8	1.05737	31			3xRe DR5	306.975	0.301717	1		+UbiARFd1MRb2#10	5 uM NAA		0.830586		0.06387
	3xRe DR5	1095.14	1.07638	42			3xRe DR5	278.52	0.273749	1		+UbiARFd1MRb2#11	5 uM NAA		0.80722		0.126163
	3xRe DR5	1010.14	0.992833	50			3xRe DR5	300.551	0.295402	1		+UbiARFd1PB1#6	5 uM NAA		0.860422		0.204118
	3xRe DR5	1026.14	1.00856	35			3xRe DR5	348.045	0.342083	0		+UbiARFd1PB1#7	5 uM NAA		0.683195		0.0985828
	3xRe DR5	1084.74	1.06615	38			3xRe DR5	429.87	0.422506	0
	3xRe DR5	1107.57	1.0886	38			3xRe DR5	268.627	0.264025	0		gametophore	Media	avgs		stdev
	3xRe DR5	1027.98	1.10362	20			3xRe DR5	206.818	0.222037	0		3xRE/DR5	BCDAT	34.8621		10.2981
	3xRe DR5	973.296	1.04491	38			3xRe DR5	230.184	0.247122	0		arfd1,d2#3	BCDAT	10.2917		11.0748
	3xRe DR5	997.377	1.07077	30			3xRe DR5	252.367	0.270937	0		+UbiARFd1#2	BCDAT	13.1111		7.8657
	3xRe DR5	834.822	0.89625	24			3xRe DR5	270.511	0.290416	1		+UbiARFd1#3	BCDAT	16.5		7.97238
	3xRe DR5	818.432	0.878654	25			3xRe DR5	234.817	0.252096	0		+UbiARFd1MRb2#10	BCDAT	7.11111		4.04226
	3xRe DR5	565.081	0.606661	14			3xRe DR5	358.228	0.384588	0		+UbiARFd1MRb2#11	BCDAT	9.44444		5.25919
	3xRe DR5	1294.82	1.3901	15			3xRe DR5	287.899	0.309083	1		+UbiARFd1PB1#6	BCDAT	20.5556		10.7988
	3xRe DR5	938.912	1.008	30			3xRe DR5	305.371	0.327841	0		+UbiARFd1PB1#7	BCDAT	21.7222		14.7242
	3xRe DR5	1294.45	1.3897	31			3xRe DR5	244.924	0.262947	0		3xRE/DR5	5 uM NAA	0.2		0.406838
	3xRe DR5	724.769	0.7781	35			3xRe DR5	373.993	0.401512	0		arfd1,d2#3	5 uM NAA	14.125		5.86302
	3xRe DR5	682.496	0.732715	33			3xRe DR5	258.518	0.27754	0		+UbiARFd1#2	5 uM NAA	0.111111		0.323381
	3xRe DR5						3xRe DR5	244.983	0.263009	1		+UbiARFd1#3	5 uM NAA	0.111111		0.323381
	arfd1,d2#3	1121.61	1.07893	7			arfd1,d2#3	848.741	0.816442	12		+UbiARFd1MRb2#10	5 uM NAA	4.55556		1.94701
	arfd1,d2#3	887.884	0.854095	34			arfd1,d2#3	1015.51	0.976863	14		+UbiARFd1MRb2#11	5 uM NAA	4.55556		2.54887
	arfd1,d2#3	918.484	0.88353	14			arfd1,d2#3	836.241	0.804417	18		+UbiARFd1PB1#6	5 uM NAA	7.5		6.74973
	arfd1,d2#3	989.895	0.952224	11			arfd1,d2#3	932.862	0.897362	16		+UbiARFd1PB1#7	5 uM NAA	2.72222		1.99427
	arfd1,d2#3	1216	1.16973	25			arfd1,d2#3	920.6	0.885567	14
	arfd1,d2#3	1016.86	0.978161	26			arfd1,d2#3	926.544	0.891284	14
	arfd1,d2#3	1208.24	1.05395	4			arfd1,d2#3	681.497	0.594472	11
	arfd1,d2#3	1193.45	1.04105	21			arfd1,d2#3	408.495	0.356331	7
	arfd1,d2#3	1164.86	1.01611	18			arfd1,d2#3	654.634	0.571038	29
	arfd1,d2#3	1240.89	1.08243	26			arfd1,d2#3	653.503	0.570052	24
	arfd1,d2#3	1114.65	0.972313	29			arfd1,d2#3	866.878	0.75618	27
	arfd1,d2#3	1514.8	1.32137	14			arfd1,d2#3	755.902	0.659375	12
	arfd1,d2#3	649.691	0.598131	1			arfd1,d2#3	621.359	0.572047	11
	arfd1,d2#3	998.338	0.919108	2			arfd1,d2#3	1395.93	1.28514	10
	arfd1,d2#3	1423.5	1.31053	1			arfd1,d2#3	1462.6	1.34653	10
	arfd1,d2#3	1068.73	0.983912	3			arfd1,d2#3	998.948	0.91967	13
	arfd1,d2#3	1202.58	1.10714	1			arfd1,d2#3	662.695	0.610102	14
	arfd1,d2#3	1167.83	1.07515	0			arfd1,d2#3	1061.81	0.977545	8
	arfd1,d2#3	672.291	0.618937	0			arfd1,d2#3	768.109	0.707151	8
	arfd1,d2#3	1257.2	1.15742	3			arfd1,d2#3	912.49	0.840074	16
	arfd1,d2#3	915.928	0.843239	0			arfd1,d2#3	686.449	0.631971	14
	arfd1,d2#3	968.757	0.891875	1			arfd1,d2#3	1285.63	1.1836	12
	arfd1,d2#3	849.247	0.78185	4			arfd1,d2#3	906.809	0.834843	19
	arfd1,d2#3	1138.74	1.04837	2			arfd1,d2#3	1009.37	0.929269	6
	+UbiARFd1#2	1371.29	1.21146	17			+UbiARFd1#2	199.478	0.176228	0
	+UbiARFd1#2	615.23	0.543523	33			+UbiARFd1#2	122.244	0.107996	0
	+UbiARFd1#2	1067.88	0.943413	20			+UbiARFd1#2	188.032	0.166116	0
	+UbiARFd1#2	1414.62	1.24974	22			+UbiARFd1#2	175.347	0.15491	0
	+UbiARFd1#2	793.745	0.701233	23			+UbiARFd1#2	212.181	0.187451	0
	+UbiARFd1#2	1452.32	1.28305	14			+UbiARFd1#2	195.67	0.172864	1
	+UbiARFd1#2	1447.78	1.24322	7			+UbiARFd1#2	286.391	0.245927	0
	+UbiARFd1#2	939.903	0.807102	11			+UbiARFd1#2	412.166	0.35393	0
	+UbiARFd1#2	1232.37	1.05824	16			+UbiARFd1#2	257.469	0.221091	0
	+UbiARFd1#2	1335.21	1.14656	6			+UbiARFd1#2	275.84	0.236866	0
	+UbiARFd1#2	1168.78	1.00364	18			+UbiARFd1#2	274.256	0.235506	1
	+UbiARFd1#2	1236.2	1.06153	9			+UbiARFd1#2	639.084	0.548787	0
	+UbiARFd1#2	1074.78	0.903123	6			+UbiARFd1#2	33.5098	0.0281579	0
	+UbiARFd1#2	1340.25	1.1262	3			+UbiARFd1#2	48.0027	0.0403361	0
	+UbiARFd1#2	932.429	0.783508	7			+UbiARFd1#2	225.803	0.189739	0
	+UbiARFd1#2	1197.87	1.00655	9			+UbiARFd1#2	104.769	0.088036	0
	+UbiARFd1#2	1600.75	1.34509	9			+UbiARFd1#2	573.503	0.481907	0
	+UbiARFd1#2	1124.41	0.944828	6			+UbiARFd1#2	70.2914	0.059065	0
	+UbiARFd1#3	944.704	0.863241	22			+UbiARFd1#3	172.487	0.157614	0
	+UbiARFd1#3	862.557	0.788178	23			+UbiARFd1#3	174.59	0.159535	0
	+UbiARFd1#3	926.406	0.846522	29			+UbiARFd1#3	167.681	0.153222	1
	+UbiARFd1#3	936.466	0.855714	33			+UbiARFd1#3	181.743	0.166071	0
	+UbiARFd1#3	1552.46	1.41859	24			+UbiARFd1#3	137.711	0.125836	0
	+UbiARFd1#3	834.149	0.76222	24			+UbiARFd1#3	174.027	0.159021	0
	+UbiARFd1#3	1454.16	1.27067	9			+UbiARFd1#3	238.279	0.208211	0
	+UbiARFd1#3	1245.78	1.08858	18			+UbiARFd1#3	278.034	0.24295	0
	+UbiARFd1#3	1104.04	0.964729	6			+UbiARFd1#3	347.714	0.303838	0
	+UbiARFd1#3	1037.2	0.906319	19			+UbiARFd1#3	292.734	0.255795	1
	+UbiARFd1#3	1059.23	0.925568	14			+UbiARFd1#3	361.428	0.315822	0
	+UbiARFd1#3	1262.14	1.10288	13			+UbiARFd1#3	384.078	0.335613	0
	+UbiARFd1#3	1158.06	1.00405	5			+UbiARFd1#3	104.739	0.0908102	0
	+UbiARFd1#3	1742.89	1.5111	10			+UbiARFd1#3	52.8297	0.045804	0
	+UbiARFd1#3	802.039	0.695377	9			+UbiARFd1#3	-62.3965	-0.0540985	0
	+UbiARFd1#3	1059.24	0.918369	14			+UbiARFd1#3	76.1924	0.0660597	0
	+UbiARFd1#3	1041.16	0.902697	11			+UbiARFd1#3	24.6467	0.021369	0
	+UbiARFd1#3	929.811	0.806157	14			+UbiARFd1#3	116.088	0.10065	0
	+UbiARFd1MRb2#10	1345.19	0.948283	12			+UbiARFd1MRb2#10	1110.34	0.782722	6
	+UbiARFd1MRb2#10	1722.41	1.2142	14			+UbiARFd1MRb2#10	1297.81	0.914879	5
	+UbiARFd1MRb2#10	1871.99	1.31964	12			+UbiARFd1MRb2#10	1261.22	0.889088	4
	+UbiARFd1MRb2#10	1003.74	0.707576	7			+UbiARFd1MRb2#10	1240.81	0.874696	9
	+UbiARFd1MRb2#10	1061.49	0.74829	14			+UbiARFd1MRb2#10	1253.31	0.88351	4
	+UbiARFd1MRb2#10	1563.74	1.10235	8			+UbiARFd1MRb2#10	1335.5	0.941448	5
	+UbiARFd1MRb2#10	1287.98	0.95808	6			+UbiARFd1MRb2#10	978.966	0.728218	4
	+UbiARFd1MRb2#10	1555.51	1.15709	3			+UbiARFd1MRb2#10	1071.33	0.796924	7
	+UbiARFd1MRb2#10	1299.46	0.96662	5			+UbiARFd1MRb2#10	1020.54	0.759141	6
	+UbiARFd1MRb2#10	1233.21	0.917338	2			+UbiARFd1MRb2#10	1108.68	0.824709	4
	+UbiARFd1MRb2#10	1385.42	1.03057	3			+UbiARFd1MRb2#10	1095.59	0.814971	3
	+UbiARFd1MRb2#10	1486.28	1.10559	4			+UbiARFd1MRb2#10	1169.41	0.86988	3
	+UbiARFd1MRb2#10	1106.11	0.863875	4			+UbiARFd1MRb2#10	1107.54	0.864988	1
	+UbiARFd1MRb2#10	1096.23	0.85616	3			+UbiARFd1MRb2#10	1060.21	0.828028	5
	+UbiARFd1MRb2#10	1332.66	1.04081	9			+UbiARFd1MRb2#10	987.35	0.771123	3
	+UbiARFd1MRb2#10	1291.37	1.00856	10			+UbiARFd1MRb2#10	1137.71	0.888553	2
	+UbiARFd1MRb2#10	1162.37	0.907812	9			+UbiARFd1MRb2#10	1017.52	0.794688	7
	+UbiARFd1MRb2#10	1586.8	1.23929	3			+UbiARFd1MRb2#10	925.704	0.722978	4
	+UbiARFd1MRb2#11	1213.01	0.9355	14			+UbiARFd1MRb2#11	1042.67	0.804127	7
	+UbiARFd1MRb2#11	1352.54	1.04311	16			+UbiARFd1MRb2#11	1056.15	0.814528	6
	+UbiARFd1MRb2#11	921.985	0.711055	19			+UbiARFd1MRb2#11	854.705	0.659168	8
	+UbiARFd1MRb2#11	1869.32	1.44166	15			+UbiARFd1MRb2#11	1134.84	0.875217	8
	+UbiARFd1MRb2#11	1225.95	0.94548	21			+UbiARFd1MRb2#11	1320.12	1.0181	4
	+UbiARFd1MRb2#11	1254.47	0.967472	14			+UbiARFd1MRb2#11	1119.27	0.863203	2
	+UbiARFd1MRb2#11	1155.59	0.924277	7			+UbiARFd1MRb2#11	914.83	0.731709	7
	+UbiARFd1MRb2#11	1294.24	1.03518	6			+UbiARFd1MRb2#11	1225.9	0.980513	3
	+UbiARFd1MRb2#11	1017.24	0.813618	6			+UbiARFd1MRb2#11	756.812	0.605321	9
	+UbiARFd1MRb2#11	1136.23	0.908792	14			+UbiARFd1MRb2#11	825.81	0.660508	6
	+UbiARFd1MRb2#11	1583.09	1.2662	8			+UbiARFd1MRb2#11	980.929	0.784576	5
	+UbiARFd1MRb2#11	1404.85	1.12364	7			+UbiARFd1MRb2#11	1043.36	0.834508	0
	+UbiARFd1MRb2#11	1065.94	0.978706	3			+UbiARFd1MRb2#11	761.715	0.699377	2
	+UbiARFd1MRb2#11	958.257	0.879833	5			+UbiARFd1MRb2#11	1112.62	1.02157	3
	+UbiARFd1MRb2#11	1021.33	0.93774	1			+UbiARFd1MRb2#11	969.688	0.890329	3
	+UbiARFd1MRb2#11	1152.72	1.05839	8			+UbiARFd1MRb2#11	802.492	0.736816	3
	+UbiARFd1MRb2#11	1426.11	1.3094	5			+UbiARFd1MRb2#11	721.038	0.662029	4
	+UbiARFd1MRb2#11	1314.41	1.20684	1			+UbiARFd1MRb2#11	967.544	0.888361	2
	+UbiARFd1PB1#6	661.978	0.834071	30			+UbiARFd1PB1#6	728.737	0.918186	3
	+UbiARFd1PB1#6	658.922	0.830221	37			+UbiARFd1PB1#6	560.825	0.706622	3
	+UbiARFd1PB1#6	861.201	1.08509	34			+UbiARFd1PB1#6	644.247	0.811731	2
	+UbiARFd1PB1#6	790.063	0.995454	37			+UbiARFd1PB1#6	572.796	0.721705	0
	+UbiARFd1PB1#6	780.881	0.983884	38			+UbiARFd1PB1#6	579.776	0.730499	2
	+UbiARFd1PB1#6	771.606	0.972199	14			+UbiARFd1PB1#6	685.346	0.863513	4
	+UbiARFd1PB1#6	899.354	1.04845	18			+UbiARFd1PB1#6	469.029	0.546784	4
	+UbiARFd1PB1#6	807.965	0.941908	18			+UbiARFd1PB1#6	611.244	0.712575	5
	+UbiARFd1PB1#6	898.558	1.04752	23			+UbiARFd1PB1#6	590.485	0.688375	4
	+UbiARFd1PB1#6	967.548	1.12795	20			+UbiARFd1PB1#6	642.009	0.74844	4
	+UbiARFd1PB1#6	847.834	0.988386	23			+UbiARFd1PB1#6	647.538	0.754886	5
	+UbiARFd1PB1#6	971.537	1.1326	21			+UbiARFd1PB1#6	592.125	0.690286	7
	+UbiARFd1PB1#6	653.334	0.769057	6			+UbiARFd1PB1#6	814.322	0.95856	8
	+UbiARFd1PB1#6	1229.77	1.4476	5			+UbiARFd1PB1#6	1063.18	1.2515	12
	+UbiARFd1PB1#6	1029.14	1.21142	10			+UbiARFd1PB1#6	886.083	1.04303	11
	+UbiARFd1PB1#6	596.197	0.7018	10			+UbiARFd1PB1#6	867.487	1.02114	23
	+UbiARFd1PB1#6	606.112	0.713471	15			+UbiARFd1PB1#6	866.348	1.0198	22
	+UbiARFd1PB1#6	991.427	1.16703	11			+UbiARFd1PB1#6	1104.35	1.29996	16
	+UbiARFd1PB1#7	644.515	0.709122	21			+UbiARFd1PB1#7	613.98	0.675526	0
	+UbiARFd1PB1#7	643.134	0.707602	34			+UbiARFd1PB1#7	549.82	0.604935	6
	+UbiARFd1PB1#7	814.16	0.895772	41			+UbiARFd1PB1#7	594.225	0.65379	2
	+UbiARFd1PB1#7	897.237	0.987176	34			+UbiARFd1PB1#7	528.976	0.582001	2
	+UbiARFd1PB1#7	849.948	0.935147	30			+UbiARFd1PB1#7	682.751	0.75119	0
	+UbiARFd1PB1#7	1078.73	1.18686	30			+UbiARFd1PB1#7	760.685	0.836937	1
	+UbiARFd1PB1#7	1170.14	1.42702	32			+UbiARFd1PB1#7	627.293	0.764999	1
	+UbiARFd1PB1#7	826.362	1.00777	34			+UbiARFd1PB1#7	683.977	0.834126	6
	+UbiARFd1PB1#7	790.744	0.964331	26			+UbiARFd1PB1#7	615.011	0.75002	1
	+UbiARFd1PB1#7	800.162	0.975816	30			+UbiARFd1PB1#7	598.758	0.730199	7
	+UbiARFd1PB1#7	972.646	1.18616	39			+UbiARFd1PB1#7	604.817	0.737588	3
	+UbiARFd1PB1#7	1046.31	1.276	25			+UbiARFd1PB1#7	512.191	0.624629	3
	+UbiARFd1PB1#7	483.73	0.797844	4			+UbiARFd1PB1#7	361.951	0.596986	2
	+UbiARFd1PB1#7	1236.98	2.04023	1			+UbiARFd1PB1#7	456.62	0.753128	3
	+UbiARFd1PB1#7	288.395	0.475666	3			+UbiARFd1PB1#7	386.337	0.637207	3
	+UbiARFd1PB1#7	569.399	0.939142	3			+UbiARFd1PB1#7	402.817	0.664389	3
	+UbiARFd1PB1#7	306.836	0.506082	2			+UbiARFd1PB1#7	403.629	0.665729	2
	+UbiARFd1PB1#7	629.871	1.03888	2			+UbiARFd1PB1#7	263.209	0.434126	4

## Sheet: Fig S2B-C
Medium	Line	|[Chl]|	Norm.Chl	Gametophores		Medium	Line	|[Chl]|	Norm.Chl	Gametophores		Medium	Line	|[Chl]|	Norm.Chl	Gametophores		Values for Graphs
BCD	WT	34.2988	1.64887	26		BCD + 0.5 µM NAA	WT	14.1428	0.679897	19		BCD + 5.0 µM NAA	WT	34.4347	1.65541	1		Chlorophyll Content
	WT	20.6378	0.992137	42			WT	14.282	0.686591	25			WT	22.7479	1.09358	0		WT	BCD	1	0.30662
	WT	14.5755	0.700701	36			WT	26.2896	1.26384	15			WT	10.9099	0.52448	1		3xRE/DR5	BCD	1	0.233247
	WT	20.2115	0.971644	45			WT	37.5358	1.80449	9			WT	29.9721	1.44087	0		Δarfd1-18	BCD	1	0.283012
	WT	14.2831	0.686644	31			WT	18.5248	0.890559	11			WT	14.666	0.705049	0		Δarfd2-8	BCD	1	0.2286
	WT						WT	16.5938	0.79773	14			WT	9.4631	0.454928	0		Δarfd1,2#1	BCD	1	0.205312
		459.766	1.70344	12				168.163	0.623048	16				211.366	0.783118	0		Δarfd1,2#3	BCD	1	0.245057
		224.847	0.833063	12				191.394	0.709118	14				78.4014	0.290479	0		WT	+0.5uM NAA	0.716097	0.339006
		235.352	0.871983	15				133.461	0.494475	11				52.8143	0.195678	0		3xRE/DR5	+0.5uM NAA	0.629951	0.233247
		225.63	0.835964	15				171.41	0.635077	11				71.6912	0.265618	0		Δarfd1-18	+0.5uM NAA	0.958452	0.576567
		196.737	0.728917	21				163.178	0.604578	13				10.1789	0.0377132	0		Δarfd2-8	+0.5uM NAA	1.21651	0.863384
		277.091	1.02663	21				176.76	0.654898	15				-4.65525	-0.0172478	0		Δarfd1,2#1	+0.5uM NAA	1.09253	0.424362
		57.4477	1.26785	62				14.9668	0.330311	33				7.52922	0.166167	0		Δarfd1,2#3	+0.5uM NAA	1.25706	0.653588
		38.7702	0.855645	51				17.9891	0.397014	18				14.5561	0.321247	0		WT	+5.0uM NAA	0.529138	0.456569
		48.5022	1.07043	41				22.3295	0.492805	28				20.9423	0.46219	0		3xRE/DR5	+5.0uM NAA	0.321942	0.280277
		30.5795	0.674878	46				28.9991	0.64	17				15.7799	0.348258	0		Δarfd1-18	+5.0uM NAA	0.508869	0.20181
		41.6758	0.919771	37				23.2747	0.513665	20				17.3514	0.38294	0		Δarfd2-8	+5.0uM NAA	0.547738	0.386263
		54.8912	1.21143	42				30.4329	0.671644	19				18.7593	0.414012	0		Δarfd1,2#1	+5.0uM NAA	0.933324	0.933324
	3xRE/DR5	26.7262	0.683874	56			3xRE/DR5	23.5823	0.603427	16			3xRE/DR5	12.2528	0.313527	0		Δarfd1,2#3	+5.0uM NAA	1.08724	0.361777
	3xRE/DR5	53.6609	1.37308	32			3xRE/DR5	30.9393	0.791678	19			3xRE/DR5	7.75751	0.1985	0
	3xRE/DR5	44.1606	1.12999	40			3xRE/DR5	42.4189	1.08542	16			3xRE/DR5	13.088	0.334897	0		Gametophore Counts
	3xRE/DR5	42.7234	1.09321	46			3xRE/DR5	21.9927	0.562753	22			3xRE/DR5	13.5684	0.347189	0		WT	BCD	32.6471	14.9956
	3xRE/DR5	24.9699	0.638934	43			3xRE/DR5	19.7681	0.50583	21			3xRE/DR5	6.08971	0.155824	0		3xRE/DR5	BCD	30.7778	13.4713
	3xRE/DR5	42.2425	1.08091	36			3xRE/DR5	17.9376	0.458989	17			3xRE/DR5	17.0476	0.436218	0		Δarfd1-18	BCD	23.9444	14.2394
		245.137	0.817517	21				33.6801	0.112321	12				91.2894	0.304444	2		Δarfd2-8	BCD	27.3889	9.43173
		196.572	0.655554	10				258.98	0.863682	7				19.9869	0.066655	1		Δarfd1,2#1	BCD	33	10.364
		270.98	0.9037	20				104.807	0.349523	12				53.09	0.177052	1		Δarfd1,2#3	BCD	40.4444	11.3977
		462.658	1.54293	15				129.094	0.430521	18				-7.949	-0.0265094	1		WT	+0.5uM NAA	17.1111	6.29555
		296.073	0.987384	12				146.372	0.488141	17				3.11446	0.0103865	0		3xRE/DR5	+0.5uM NAA	17.5556	6.33591
		327.716	1.09291	13				254.736	0.849529	13				28.8067	0.0960684	1		Δarfd1-18	+0.5uM NAA	21.1667	8.12585
		34.7541	0.709048	47				25.7384	0.52511	30				10.2784	0.209699	0		Δarfd2-8	+0.5uM NAA	15.2778	7.10266
		23.5062	0.479571	42				26.7003	0.544735	28				13.5108	0.275644	0		Δarfd1,2#1	+0.5uM NAA	28.8889	11.8366
		53.5557	1.09264	29				37.9142	0.773519	21				32.9845	0.672944	0		Δarfd1,2#3	+0.5uM NAA	35.5556	15.451
		55.9903	1.14231	30				37.7349	0.769863	15				54.3183	1.10819	0		WT	+5.0uM NAA	0.111111	0.323381
		61.6203	1.25717	31				36.8302	0.751404	25				19.1094	0.389867	0		3xRE/DR5	+5.0uM NAA	0.333333	0.594089
		64.6643	1.31927	31				42.774	0.872669	7				35.5047	0.724361	0		Δarfd1-18	+5.0uM NAA	1	0.907485
	Δarfd1-18	25.1225	0.622557	54			Δarfd1-18	22.8327	0.565814	33			Δarfd1-18	14.9041	0.369337	2		Δarfd2-8	+5.0uM NAA	0.555556	0.855585
	Δarfd1-18	50.7456	1.25752	24			Δarfd1-18	47.8397	1.18551	35			Δarfd1-18	19.82	0.491157	0		Δarfd1,2#1	+5.0uM NAA	24.3333	7.80648
	Δarfd1-18	45.9807	1.13944	41			Δarfd1-18	42.5906	1.05543	22			Δarfd1-18	16.9739	0.420628	1		Δarfd1,2#3	+5.0uM NAA	22.8333	9.55018
	Δarfd1-18	40.2379	0.997132	39			Δarfd1-18	33.6827	0.834687	27			Δarfd1-18	37.7521	0.935531	0
	Δarfd1-18	37.9828	0.941247	42			Δarfd1-18	62.3318	1.54464	24			Δarfd1-18	18.1904	0.450776	0
	Δarfd1-18	42.0526	1.0421	37			Δarfd1-18	35.7403	0.885677	32			Δarfd1-18	18.6677	0.462601	1
		213.444	1.05399	10				205.883	1.01665	12				87.2265	0.430725	2
		216.199	1.06759	21				597.011	2.94805	7				52.8405	0.260927	2
		187.204	0.924415	22				198.596	0.980667	19				152.47	0.752899	2
		192.562	0.950872	25				221.844	1.09547	22				109.671	0.541556	1
		253.641	1.25248	22				189.256	0.934547	19				61.5335	0.303853	2
		152.015	0.75065	22				155.777	0.769227	5				142.383	0.703088	1
		33.3114	0.45066	3				35.6441	0.48222	20				19.8237	0.268189	0
		45.2614	0.61233	22				40.8699	0.552917	20				26.4722	0.358136	2
		102.365	1.38487	21				28.6949	0.388206	25				40.4948	0.547843	0
		69.3809	0.938636	0				48.1277	0.651106	19				53.6049	0.725206	2
		73.5407	0.994912	18				65.922	0.891841	15				22.9543	0.310543	0
		119.641	1.6186	8				34.7025	0.469481	25				61.1033	0.82665	0
	Δarfd2-8	34.9739	0.959349	40			Δarfd2-8	23.2984	0.639086	26			Δarfd2-8	18.6454	0.511452	0
	Δarfd2-8	42.0452	1.15332	40			Δarfd2-8	79.6312	2.18432	13			Δarfd2-8	20.8984	0.573253	3
	Δarfd2-8	34.8206	0.955142	35			Δarfd2-8	57.7966	1.58538	14			Δarfd2-8	27.8046	0.762691	1
	Δarfd2-8	34.7808	0.954052	38			Δarfd2-8	40.9666	1.12373	16			Δarfd2-8	10.5757	0.290097	0
	Δarfd2-8	52.0361	1.42737	26			Δarfd2-8	30.9539	0.849077	20			Δarfd2-8	7.89626	0.216598	2
	Δarfd2-8	20.0788	0.550768	35			Δarfd2-8	34.926	0.958033	31			Δarfd2-8	5.64932	0.154963	1
		210.533	1.0582	32				85.0758	0.427616	11				65.2039	0.327734	0
				26				53.7903	0.270365	14				66.6613	0.335059	0
		214.683	1.07906	20				249.17	1.2524	18				65.2039	0.327734	1
		191.725	0.963666	25				134.181	0.674433	16				69.3357	0.348501	0
		195.233	0.981296	20				141.756	0.712508	20				-21.9143	-0.110148	0
		182.596	0.917777	13				167.868	0.84375	10				34.7611	0.174719	0
		33.6103	0.696433	30				31.7777	0.658459	16				58.8837	1.22012	0
		46.5055	0.963631	35				41.1279	0.852204	13				50.9947	1.05665	0
		54.9314	1.13822	29				186.561	3.86569	3				34.6905	0.718815	0
		46.6302	0.966215	18				69.0227	1.43021	1				58.1244	1.20438	1
		36.4469	0.755209	25				114.611	2.37482	13				37.2439	0.771725	1
		71.4397	1.48029	6				57.678	1.19513	20				47.0515	0.974945	0
	Δarfd1,2#1	36.376	0.902662	47			Δarfd1,2#1	33.3943	0.828671	41			Δarfd1,2#1	34.4396	0.85461	28
	Δarfd1,2#1	31.9832	0.793656	39			Δarfd1,2#1	19.216	0.476842	35			Δarfd1,2#1	22.3546	0.554724	28
	Δarfd1,2#1	47.2598	1.17274	42			Δarfd1,2#1	27.7335	0.688201	29			Δarfd1,2#1	60.6418	1.50481	28
	Δarfd1,2#1	51.6718	1.28222	36			Δarfd1,2#1	30.8755	0.766168	34			Δarfd1,2#1	35.6536	0.884736	20
	Δarfd1,2#1	45.9124	1.13931	45			Δarfd1,2#1	43.5387	1.0804	32			Δarfd1,2#1	39.1835	0.97233	20
	Δarfd1,2#1	28.5884	0.709413	39			Δarfd1,2#1	38.709	0.960555	44			Δarfd1,2#1	27.9777	0.69426	23
		155.287	0.897684	21				112.643	0.651166	4				99.7541	0.57666	19
		189.014	1.09266	27				178.248	1.03042	12				68.1851	0.394165	14
		147.336	0.851724	22				279.368	1.61497	7				219.473	1.26873	14
		143.01	0.826713	18				211.724	1.22393	25				97.9273	0.566099	25
		218.374	1.26238	19				293.764	1.69819	25				143.902	0.83187	18
		184.895	1.06884	15				342.829	1.98183	17				121.303	0.70123	34
		32.5051	0.648614	46				32.5971	0.650452	38				25.7659	0.51414	39
		60.0819	1.19889	41				54.1382	1.08029	34				41.3481	0.82507	42
		45.6914	0.911738	35				85.3116	1.70233	36				109.967	2.19431	22
		45.3316	0.904558	39				54.4148	1.08581	32				54.9784	1.09705	20
		67.9226	1.35534	31				65.5256	1.30751	32				65.662	1.31024	19
		49.1552	0.980855	32				41.9848	0.837776	43				52.8605	1.05479	25
	Δarfd1,2#3	37.9632	1.07832	51			Δarfd1,2#3	28.1541	0.799699	45			Δarfd1,2#3	41.5566	1.18039	23
	Δarfd1,2#3	38.4686	1.09268	43			Δarfd1,2#3	37.6969	1.07075	48			Δarfd1,2#3	32.7048	0.928956	26
	Δarfd1,2#3	28.5116	0.809853	59			Δarfd1,2#3	17.7072	0.50296	39			Δarfd1,2#3	55.83	1.58581	22
	Δarfd1,2#3	48.6512	1.3819	45			Δarfd1,2#3	31.7861	0.902862	42			Δarfd1,2#3	40.4426	1.14875	26
	Δarfd1,2#3	33.8798	0.962333	39			Δarfd1,2#3	21.3072	0.605218	47			Δarfd1,2#3	28.8925	0.820673	23
	Δarfd1,2#3	23.761	0.674916	45			Δarfd1,2#3	22.6206	0.642523	49			Δarfd1,2#3	27.0026	0.76699	29
		222.467	1.26035	29				587.806	3.33012	12				157.754	0.89373	10
		137.345	0.778103	35				220.688	1.25027	16				104.621	0.592713	11
		171.54	0.971834	34				256.951	1.45571	11				144.007	0.815851	25
		141.729	0.802945	24				268.137	1.51909	18				285.672	1.61843	7
		169.051	0.957729	30				304.002	1.72228	21				128.012	0.725233	7
		216.94	1.22904	15				327.099	1.85313	12				169.964	0.962906	11
		27.202	0.7379	57				28.0113	0.759852	47				33.2719	0.902557	33
		28.071	0.761473	47				41.3861	1.12267	45				60.9372	1.65302	30
		25.3651	0.688071	42				54.7117	1.48415	48				22.6284	0.613835	29
		41.0982	1.11486	47				42.2243	1.14541	41				53.7111	1.457	28
		53.9838	1.4644	36				57.3851	1.55667	45				53.9266	1.46285	36
		45.4644	1.2333	50				33.312	0.903645	54				53.1048	1.44056	35

## Sheet: Fig S2D
Colony Morphology
20230126_3wks	20230213_3wks	20230215_3wks
Medium	Line	Circlarity		Medium	Line	Circularity
BCDAT	WT	0.1455		BCD	WT	0.061		Circularity
	WT	0.2096			WT	0.0391		Line	Medium	AVG	STDEV
	WT	0.2208			WT	0.0588		WT	BCDAT	0.297511	0.13756
	WT	0.2191			WT	0.0959		3xRE/DR5	BCDAT	0.311656	0.148919
	WT	0.1708			WT	0.1246		Δarfd1-18	BCDAT	0.309439	0.0725608
	WT	0.2654			WT	0.1132		Δarfd2-8	BCDAT	0.258344	0.0944294
	WT	0.2716			WT	0.0851		Δarfd1,2#1	BCDAT	0.465561	0.184304
	WT	0.1855			WT	0.14		Δarfd1,2#3	BCDAT	0.508678	0.176273
	WT	0.2294			WT	0.0798
	WT	0.2268			WT	0.0658		WT	BCD	0.0860091	0.0304398
	WT	0.1902			WT	0.0828		3xRE/DR5	BCD	0.1363	0.0487317
	WT	0.2378			WT			Δarfd1-18	BCD	0.194492	0.084217
	WT	0.4412			WT			Δarfd2-8	BCD	0.166783	0.0437524
	WT	0.5079			WT			Δarfd1,2#1	BCD	0.138617	0.0311975
	WT	0.411			WT			Δarfd1,2#3	BCD	0.10525	0.040247
	WT	0.4809			WT
	WT	0.4892			WT
	WT	0.574			WT
	3xRE/DR5	0.176			3xRE/DR5	0.1322
	3xRE/DR5	0.2257			3xRE/DR5	0.2145
	3xRE/DR5	0.1524			3xRE/DR5	0.2126
	3xRE/DR5	0.1758			3xRE/DR5	0.084
	3xRE/DR5	0.1421			3xRE/DR5	0.1613
	3xRE/DR5	0.1882			3xRE/DR5	0.1609
	3xRE/DR5	0.3497			3xRE/DR5	0.1581
	3xRE/DR5	0.2631			3xRE/DR5	0.1194
	3xRE/DR5	0.168			3xRE/DR5	0.15			WT	WT
	3xRE/DR5	0.3013			3xRE/DR5	0.0761			3xRE/DR5	DR5
	3xRE/DR5	0.2007			3xRE/DR5	0.0822			Δarfd1-18	d1
	3xRE/DR5	0.3895			3xRE/DR5	0.0843			Δarfd2-8	d2
	3xRE/DR5	0.6593			3xRE/DR5				Δarfd1,2#1	d1.d2.1
	3xRE/DR5	0.3458			3xRE/DR5				Δarfd1,2#3	d2.d2.3
	3xRE/DR5	0.4581			3xRE/DR5
	3xRE/DR5	0.4706			3xRE/DR5
	3xRE/DR5	0.4875			3xRE/DR5
	3xRE/DR5	0.456			3xRE/DR5
	Δarfd1-18	0.1821			Δarfd1-18	0.1641
	Δarfd1-18	0.202			Δarfd1-18	0.175
	Δarfd1-18	0.2294			Δarfd1-18	0.1727
	Δarfd1-18	0.2535			Δarfd1-18	0.1701
	Δarfd1-18	0.2357			Δarfd1-18	0.1963
	Δarfd1-18	0.3504			Δarfd1-18	0.1131
	Δarfd1-18	0.3674			Δarfd1-18	0.3673
	Δarfd1-18	0.2917			Δarfd1-18	0.1991
	Δarfd1-18	0.3051			Δarfd1-18	0.3431
	Δarfd1-18	0.3069			Δarfd1-18	0.2139
	Δarfd1-18	0.2559			Δarfd1-18	0.076
	Δarfd1-18	0.3762			Δarfd1-18	0.1432
	Δarfd1-18	0.347			Δarfd1-18
	Δarfd1-18	0.4328			Δarfd1-18
	Δarfd1-18	0.3242			Δarfd1-18
	Δarfd1-18	0.3052			Δarfd1-18
	Δarfd1-18	0.4027			Δarfd1-18
	Δarfd1-18	0.4017			Δarfd1-18
	Δarfd2-8	0.2029			Δarfd2-8	0.2254
	Δarfd2-8	0.2054			Δarfd2-8	0.1841
	Δarfd2-8	0.1114			Δarfd2-8	0.1808
	Δarfd2-8	0.116			Δarfd2-8	0.1545
	Δarfd2-8	0.2051			Δarfd2-8	0.1848
	Δarfd2-8	0.1974			Δarfd2-8	0.1109
	Δarfd2-8	0.2755			Δarfd2-8	0.255
	Δarfd2-8	0.2492			Δarfd2-8	0.114
	Δarfd2-8	0.2164			Δarfd2-8	0.1646
	Δarfd2-8	0.1621			Δarfd2-8	0.139
	Δarfd2-8	0.2081			Δarfd2-8	0.1201
	Δarfd2-8	0.3642			Δarfd2-8	0.1682
	Δarfd2-8	0.3259			Δarfd2-8
	Δarfd2-8	0.3406			Δarfd2-8
	Δarfd2-8	0.3778			Δarfd2-8
	Δarfd2-8	0.4562			Δarfd2-8
	Δarfd2-8	0.3055			Δarfd2-8
	Δarfd2-8	0.3305			Δarfd2-8
	Δarfd1,2#1	0.2815			Δarfd1,2#1	0.1613
	Δarfd1,2#1	0.2291			Δarfd1,2#1	0.1656
	Δarfd1,2#1	0.2236			Δarfd1,2#1	0.1249
	Δarfd1,2#1	0.2358			Δarfd1,2#1	0.1875
	Δarfd1,2#1	0.2841			Δarfd1,2#1	0.1673
	Δarfd1,2#1	0.2363			Δarfd1,2#1	0.1414
	Δarfd1,2#1	0.5684			Δarfd1,2#1	0.1428
	Δarfd1,2#1	0.4538			Δarfd1,2#1	0.1423
	Δarfd1,2#1	0.4596			Δarfd1,2#1	0.1331
	Δarfd1,2#1	0.403			Δarfd1,2#1	0.1157
	Δarfd1,2#1	0.5361			Δarfd1,2#1	0.0697
	Δarfd1,2#1	0.4324			Δarfd1,2#1	0.1118
	Δarfd1,2#1	0.7533			Δarfd1,2#1
	Δarfd1,2#1	0.6125			Δarfd1,2#1
	Δarfd1,2#1	0.7019			Δarfd1,2#1
	Δarfd1,2#1	0.6792			Δarfd1,2#1
	Δarfd1,2#1	0.6459			Δarfd1,2#1
	Δarfd1,2#1	0.6436			Δarfd1,2#1
	Δarfd1,2#3	0.2724			Δarfd1,2#3	0.1491
	Δarfd1,2#3	0.3355			Δarfd1,2#3	0.0948
	Δarfd1,2#3	0.2432			Δarfd1,2#3	0.1323
	Δarfd1,2#3	0.3944			Δarfd1,2#3	0.1818
	Δarfd1,2#3	0.3484			Δarfd1,2#3	0.0973
	Δarfd1,2#3	0.2539			Δarfd1,2#3	0.0995
	Δarfd1,2#3	0.5382			Δarfd1,2#3	0.0768
	Δarfd1,2#3	0.4486			Δarfd1,2#3	0.1018
	Δarfd1,2#3	0.5548			Δarfd1,2#3	0.1494
	Δarfd1,2#3	0.4452			Δarfd1,2#3	0.0487
	Δarfd1,2#3	0.5397			Δarfd1,2#3	0.0679
	Δarfd1,2#3	0.5045			Δarfd1,2#3	0.0636
	Δarfd1,2#3	0.6564
	Δarfd1,2#3	0.7018
	Δarfd1,2#3	0.7023
	Δarfd1,2#3	0.7633
	Δarfd1,2#3	0.7215
	Δarfd1,2#3	0.7321

## Sheet: Fig S2E
	PpRSL4_Expression	PpIAA2_Expression	PpARFd1_Expression		Avgs, SEMs
WT, BCDAT, rep1	0.908715	1.02161	0.954362		Gene	BCDAT.avg	BCDAT.sem	BCD.avg	BCD.sem
	1.09128	0.978387	1.04564		RLS4	1	0.124542	4.20485	0.742223
WT, BCDAT, rep2	0.869141	1.01876	0.985399		IAA2	1	0.06098	0.690972	0.0718434
	1.13086	0.981238	1.0146		ARFd1	1	0.0205585	0.97564	0.227088
WT, BCDAT, Rep3	0.698549	1.16453	1.02956
	1.30145	0.83547	0.970438
WT, BCD, rep1	5.34195	0.680701
	6.10258	0.606213
WT, BCD, rep2	3.31865	0.94029	1.19142
	4.31017	0.641067	1.2831
WT, BCD, Rep3	2.95048	0.642949	0.588656
	3.20527	0.634611	0.839385

[truncated: 3 more sheets: Fig S3D, Fig S4B-E, Fig S5C-D]
